# Supplementary material for: Butan-1-aminium tetra­chlorido­ferrate(III)–18-crown-6 (1/1)
Source: Acta Crystallogr Sect E Struct Rep Online. 2012 Dec 12;69(Pt 1):m38. doi: 10.1107/S160053681204994X (PMC3588324; doi:10.1107/S160053681204994X)
Supplement: Supplementary file 1 [file e-69-00m38-sup1.cif]

##############################################################################
#                                                                            #
# This CIF contains the data in a paper accepted for publication in          #
# Acta Crystallographica Section E. It conforms to the requirements of       #
# Notes for Authors for Acta Crystallographica Section E, and has been       #
# peer reviewed under the auspices of the IUCr Commission on Journals.       #
#                                                                            #
# Full details of the Crystallographic Information File format               #
# are given in the paper "The Crystallographic Information File (CIF):       #
# a New Standard Archive File for Crystallography" by S. R. Hall, F. H.      #
# Allen and I. D. Brown [Acta Cryst. (1991), A47, 655-685].                  #
#                                                                            #
# The current version of the core CIF dictionary is obtainable from          #
# ftp://ftp.iucr.org/pub/cif_core.dic.                                       #
#                                                                            #
# Software is freely available for graphical display of the structure(s)     #
# in this CIF. For information consult the CIF software page                 #
# http://www.iucr.org/resources/cif/software.                                #
#                                                                            #
# This file may be used for bona fide research purposes within the           #
# scientific community so long as proper attribution is given to the journal # 
# article from which it was obtained.                                        #
#                                                                            #
##############################################################################
data_I
_audit_creation_method     SHELXL-97
_chemical_name_systematic
;
Butan-1-aminium tetrachloridoferrate(III)--1,4,7,10,13,16-
hexaoxacyclooctadecane (1/1)
;
_chemical_name_common
;
Butan-1-aminium tetrachloridoferrate(III)--18-crown-6 (1/1)
;
_chemical_formula_moiety     'C4 H12 N +, Cl4 Fe -, C12 H24 O6'
_chemical_formula_sum     'C16 H36 Cl4 Fe N O6'
_chemical_formula_iupac     '(C4 H12 N) [Fe Cl4], C12 H24 O6'
_chemical_formula_weight     536.11
_chemical_melting_point     ?
_symmetry_cell_setting     orthorhombic
_symmetry_space_group_name_H-M     'P n m a'
_symmetry_space_group_name_Hall     '-P 2ac 2n'
loop_
    _symmetry_equiv_pos_as_xyz
    'x, y, z'
    '-x+1/2, -y, z+1/2'
    'x+1/2, -y+1/2, -z+1/2'
    '-x, y+1/2, -z'
    '-x, -y, -z'
    'x-1/2, y, -z-1/2'
    '-x-1/2, y-1/2, z-1/2'
    'x, -y-1/2, z'
_cell_length_a     9.3109(19)
_cell_length_b     11.431(2)
_cell_length_c     24.718(5)
_cell_angle_alpha     90.00
_cell_angle_beta     90.00
_cell_angle_gamma     90.00
_cell_volume     2630.8(9)
_cell_formula_units_Z     4
_cell_measurement_reflns_used     3160
_cell_measurement_theta_min     2.3755
_cell_measurement_theta_max     27.480
_cell_measurement_temperature     293(2)
_exptl_crystal_description     'prism'
_exptl_crystal_colour     'colorless'
_exptl_crystal_size_max     0.40
_exptl_crystal_size_mid     0.30
_exptl_crystal_size_min     0.20
_exptl_crystal_density_diffrn     1.354
_exptl_crystal_density_meas     ?
_exptl_crystal_density_method     'not measured'
_exptl_crystal_F_000     1124
_exptl_absorpt_coefficient_mu     1.007
_exptl_absorpt_correction_type     multi-scan
_exptl_absorpt_process_details     '(<i>CrystalClear</i>; Rigaku, 2005)'
_exptl_absorpt_correction_T_min     0.665
_exptl_absorpt_correction_T_max     0.820
_exptl_special_details
;
;
_diffrn_ambient_temperature     293(2)
_diffrn_radiation_type     MoK\a
_diffrn_radiation_wavelength     0.71073
_diffrn_radiation_source     'fine-focus sealed tube'
_diffrn_radiation_monochromator     graphite
_diffrn_measurement_device_type     'Rigaku SCXmini'
_diffrn_measurement_method     'CCD_Profile_fitting'
_diffrn_detector_area_resol_mean     13.6612
_diffrn_reflns_number     24682
_diffrn_reflns_av_R_equivalents     0.0899
_diffrn_reflns_av_sigmaI/netI     0.0553
_diffrn_reflns_theta_min     3.05
_diffrn_reflns_theta_max     27.48
_diffrn_reflns_theta_full     27.48
_diffrn_measured_fraction_theta_max     0.998
_diffrn_measured_fraction_theta_full     0.998
_diffrn_reflns_limit_h_min     -12
_diffrn_reflns_limit_h_max     12
_diffrn_reflns_limit_k_min     -14
_diffrn_reflns_limit_k_max     14
_diffrn_reflns_limit_l_min     -32
_diffrn_reflns_limit_l_max     32
_diffrn_standards_number     ?
_diffrn_standards_interval_count     ?
_diffrn_standards_interval_time     ?
_diffrn_standards_decay_%     ?
_refine_special_details
;
 Refinement of F^2^ against ALL reflections.  The weighted R-factor wR and
 goodness of fit S are based on F^2^, conventional R-factors R are based
 on F, with F set to zero for negative F^2^. The threshold expression of
 F^2^ > 2sigma(F^2^) is used only for calculating R-factors(gt) etc. and is
 not relevant to the choice of reflections for refinement.  R-factors based
 on F^2^ are statistically about twice as large as those based on F, and R-
 factors based on ALL data will be even larger.
;
_reflns_number_total     3160
_reflns_number_gt     1649
_reflns_threshold_expression     I>2sigma(I)
_refine_ls_structure_factor_coef     Fsqd
_refine_ls_matrix_type     full
_refine_ls_R_factor_all     0.1500
_refine_ls_R_factor_gt     0.0788
_refine_ls_wR_factor_gt     0.1965
_refine_ls_wR_factor_ref     0.2340
_refine_ls_goodness_of_fit_ref     1.041
_refine_ls_restrained_S_all     1.041
_refine_ls_number_reflns     3160
_refine_ls_number_parameters     142
_refine_ls_number_restraints     0
_refine_ls_hydrogen_treatment     constr
_refine_ls_weighting_scheme     calc
_refine_ls_weighting_details
         'calc w=1/[\s^2^(Fo^2^)+(0.0881P)^2^+3.1745P] where P=(Fo^2^+2Fc^2^)/3'
_atom_sites_solution_hydrogens     geom
_atom_sites_solution_primary     direct
_atom_sites_solution_secondary     difmap
_refine_ls_shift/su_max     0.001
_refine_ls_shift/su_mean     0.000
_refine_diff_density_max     0.737
_refine_diff_density_min     -0.396
_refine_ls_extinction_method     none
_refine_ls_extinction_coef     ?
loop_
    _atom_type_symbol
    _atom_type_description
    _atom_type_scat_dispersion_real
    _atom_type_scat_dispersion_imag
    _atom_type_scat_source
    'C' 'C' 0.0033 0.0016
                         'International Tables Vol C Tables 4.2.6.8 and 6.1.1.4'
    'Cl' 'Cl' 0.1484 0.1585
                         'International Tables Vol C Tables 4.2.6.8 and 6.1.1.4'
    'Fe' 'Fe' 0.3463 0.8444
                         'International Tables Vol C Tables 4.2.6.8 and 6.1.1.4'
    'N' 'N' 0.0061 0.0033
                         'International Tables Vol C Tables 4.2.6.8 and 6.1.1.4'
    'O' 'O' 0.0106 0.0060
                         'International Tables Vol C Tables 4.2.6.8 and 6.1.1.4'
    'H' 'H' 0.0000 0.0000
                         'International Tables Vol C Tables 4.2.6.8 and 6.1.1.4'
_computing_data_collection     'CrystalClear (Rigaku, 2005)'
_computing_cell_refinement     'CrystalClear (Rigaku, 2005)'
_computing_data_reduction     'CrystalClear (Rigaku, 2005)'
_computing_structure_solution     'SHELXS97 (Sheldrick, 2008)'
_computing_structure_refinement     'SHELXL97 (Sheldrick, 2008)'
_computing_molecular_graphics     'SHELXTL (Sheldrick, 2008)'
_computing_publication_material     'SHELXTL (Sheldrick, 2008)'
loop_
    _atom_site_type_symbol
    _atom_site_label
    _atom_site_fract_x
    _atom_site_fract_y
    _atom_site_fract_z
    _atom_site_U_iso_or_equiv
    _atom_site_adp_type
    _atom_site_calc_flag
    _atom_site_refinement_flags
    _atom_site_occupancy
    _atom_site_symmetry_multiplicity
    _atom_site_disorder_assembly
    _atom_site_disorder_group
    Fe Fe1 0.22073(9) 0.2500 0.88238(3) 0.0713(3) Uani d S 1 2 . .
    Cl Cl1 0.4469(2) 0.2500 0.86376(15) 0.1792(13) Uani d S 1 2 . .
    Cl Cl2 0.0976(2) 0.2500 0.80773(6) 0.0961(6) Uani d S 1 2 . .
    Cl Cl3 0.1710(3) 0.40675(17) 0.92687(8) 0.1835(8) Uani d . 1 1 . .
    N N1 0.3475(4) 0.7500 0.65867(15) 0.0562(11) Uani d S 1 2 . .
    H H1A 0.3430 0.7500 0.6950 0.084 Uiso d SR 1 2 . .
    H H1B 0.3034 0.8143 0.6457 0.084 Uiso d R 1 1 . .
    C C8 0.5254(9) 0.7500 0.5846(4) 0.133(3) Uani d S 1 2 . .
    H H8A 0.4780 0.6824 0.5700 0.159 Uiso d R 1 1 . .
    C C9 0.6662(8) 0.7500 0.5629(4) 0.129(3) Uani d S 1 2 . .
    H H9A 0.7139 0.6822 0.5771 0.155 Uiso d R 1 1 . .
    C C7 0.4966(7) 0.7500 0.6410(3) 0.131(4) Uani d S 1 2 . .
    H H7A 0.5430 0.6822 0.6559 0.157 Uiso d R 1 1 . .
    C C10 0.6838(10) 0.7500 0.5070(4) 0.175(5) Uani d S 1 2 . .
    H H10A 0.7837 0.7500 0.4973 0.262 Uiso d SR 1 2 . .
    H H10B 0.6384 0.6814 0.4925 0.262 Uiso d R 1 1 . .
    O O4 0.1585(5) 0.7500 0.56513(17) 0.0986(16) Uani d S 1 2 . .
    C C6 0.0868(5) 0.8539(6) 0.54992(19) 0.121(2) Uani d . 1 1 . .
    H H6A -0.0039 0.8575 0.5683 0.145 Uiso d R 1 1 . .
    H H6B 0.0687 0.8537 0.5117 0.145 Uiso d R 1 1 . .
    O O1 0.3486(5) 0.7500 0.77856(16) 0.0929(15) Uani d S 1 2 . .
    C C1 0.4203(6) 0.8546(6) 0.79449(19) 0.127(2) Uani d . 1 1 . .
    H H1C 0.5134 0.8572 0.7778 0.152 Uiso d R 1 1 . .
    H H1D 0.4331 0.8557 0.8330 0.152 Uiso d R 1 1 . .
    O O2 0.3379(3) 0.9612(3) 0.71993(14) 0.0964(10) Uani d . 1 1 . .
    O O3 0.1868(3) 0.9589(3) 0.62119(14) 0.0938(10) Uani d . 1 1 . .
    C C4 0.2686(6) 1.0561(5) 0.6389(3) 0.121(2) Uani d . 1 1 . .
    H H4A 0.2304 1.1272 0.6240 0.145 Uiso d R 1 1 . .
    H H4B 0.3662 1.0480 0.6270 0.145 Uiso d R 1 1 . .
    C C5 0.1737(6) 0.9561(6) 0.5645(2) 0.127(2) Uani d . 1 1 . .
    H H5A 0.1275 1.0264 0.5524 0.153 Uiso d R 1 1 . .
    H H5B 0.2662 0.9511 0.5475 0.153 Uiso d R 1 1 . .
    C C3 0.2649(6) 1.0613(4) 0.6980(3) 0.121(2) Uani d . 1 1 . .
    H H3A 0.3112 1.1312 0.7106 0.145 Uiso d R 1 1 . .
    H H3B 0.1668 1.0626 0.7100 0.145 Uiso d R 1 1 . .
    C C2 0.3375(6) 0.9578(6) 0.7762(2) 0.129(2) Uani d . 1 1 . .
    H H2A 0.3783 1.0284 0.7906 0.154 Uiso d R 1 1 . .
    H H2B 0.2407 0.9508 0.7891 0.154 Uiso d R 1 1 . .
loop_
    _atom_site_aniso_label
    _atom_site_aniso_U_11
    _atom_site_aniso_U_22
    _atom_site_aniso_U_33
    _atom_site_aniso_U_12
    _atom_site_aniso_U_13
    _atom_site_aniso_U_23
    Fe1 0.0715(5) 0.0665(5) 0.0757(5) 0.000 -0.0136(4) 0.000
    Cl1 0.0628(12) 0.189(3) 0.285(4) 0.000 -0.0184(17) 0.000
    Cl2 0.0920(11) 0.1220(14) 0.0744(9) 0.000 -0.0151(9) 0.000
    Cl3 0.256(2) 0.1460(13) 0.1486(13) 0.0826(14) -0.0819(13) -0.0772(11)
    N1 0.048(2) 0.068(3) 0.053(2) 0.000 0.0015(19) 0.000
    C8 0.092(5) 0.148(8) 0.158(8) 0.000 0.039(5) 0.000
    C9 0.096(5) 0.128(7) 0.163(8) 0.000 0.046(5) 0.000
    C7 0.059(4) 0.239(11) 0.096(5) 0.000 0.013(4) 0.000
    C10 0.132(7) 0.300(16) 0.093(6) 0.000 0.035(6) 0.000
    O4 0.075(3) 0.156(4) 0.065(2) 0.000 -0.014(2) 0.000
    C6 0.080(3) 0.208(6) 0.075(3) 0.026(4) -0.004(2) 0.049(4)
    O1 0.075(3) 0.142(4) 0.061(2) 0.000 -0.016(2) 0.000
    C1 0.103(4) 0.205(6) 0.072(3) -0.041(4) -0.021(3) -0.037(4)
    O2 0.095(2) 0.078(2) 0.116(2) -0.0204(17) 0.0195(18) -0.0302(18)
    O3 0.0780(19) 0.082(2) 0.121(2) 0.0047(16) 0.0201(17) 0.0362(18)
    C4 0.105(4) 0.067(3) 0.190(6) 0.014(3) 0.047(4) 0.034(3)
    C5 0.100(4) 0.182(5) 0.100(3) 0.035(4) 0.017(3) 0.083(4)
    C3 0.094(3) 0.051(3) 0.217(7) -0.011(3) 0.037(4) -0.023(4)
    C2 0.111(4) 0.148(5) 0.127(4) -0.039(4) -0.001(3) -0.072(4)
_geom_special_details
;
 All esds (except the esd in the dihedral angle between two l.s. planes)
 are estimated using the full covariance matrix.  The cell esds are taken
 into account individually in the estimation of esds in distances, angles
 and torsion angles; correlations between esds in cell parameters are only
 used when they are defined by crystal symmetry.  An approximate (isotropic)
 treatment of cell esds is used for estimating esds involving l.s. planes.
;
loop_
    _geom_bond_atom_site_label_1
    _geom_bond_atom_site_label_2
    _geom_bond_site_symmetry_2
    _geom_bond_distance
    _geom_bond_publ_flag
    Fe1 Cl3 . 2.1528(18) ?
    Fe1 Cl3 8_565 2.1528(18) ?
    Fe1 Cl1 . 2.155(2) ?
    Fe1 Cl2 . 2.1723(18) ?
    N1 C7 . 1.456(8) ?
    N1 H1A . 0.9000 ?
    N1 H1B . 0.9001 ?
    C8 C9 . 1.416(10) ?
    C8 C7 . 1.419(10) ?
    C8 H8A . 0.9600 ?
    C9 C10 . 1.392(12) ?
    C9 H9A . 0.9600 ?
    C7 H7A . 0.9600 ?
    C10 H10A . 0.9601 ?
    C10 H10B . 0.9601 ?
    O4 C6 8_575 1.413(6) ?
    O4 C6 . 1.413(6) ?
    C6 C5 . 1.466(9) ?
    C6 H6A . 0.9600 ?
    C6 H6B . 0.9599 ?
    O1 C1 . 1.425(6) ?
    O1 C1 8_575 1.425(6) ?
    C1 C2 . 1.480(9) ?
    C1 H1C . 0.9600 ?
    C1 H1D . 0.9601 ?
    O2 C2 . 1.391(6) ?
    O2 C3 . 1.437(6) ?
    O3 C5 . 1.406(6) ?
    O3 C4 . 1.416(7) ?
    C4 C3 . 1.463(9) ?
    C4 H4A . 0.9601 ?
    C4 H4B . 0.9600 ?
    C5 H5A . 0.9600 ?
    C5 H5B . 0.9600 ?
    C3 H3A . 0.9599 ?
    C3 H3B . 0.9600 ?
    C2 H2A . 0.9601 ?
    C2 H2B . 0.9601 ?
loop_
    _geom_angle_atom_site_label_1
    _geom_angle_atom_site_label_2
    _geom_angle_atom_site_label_3
    _geom_angle_site_symmetry_1
    _geom_angle_site_symmetry_3
    _geom_angle
    _geom_angle_publ_flag
    Cl3 Fe1 Cl3 . 8_565 112.68(13) ?
    Cl3 Fe1 Cl1 . . 108.61(8) ?
    Cl3 Fe1 Cl1 8_565 . 108.61(8) ?
    Cl3 Fe1 Cl2 . . 108.69(6) ?
    Cl3 Fe1 Cl2 8_565 . 108.69(6) ?
    Cl1 Fe1 Cl2 . . 109.52(12) ?
    C7 N1 H1A . . 110.2 ?
    C7 N1 H1B . . 109.1 ?
    H1A N1 H1B . . 109.5 ?
    C9 C8 C7 . . 123.1(8) ?
    C9 C8 H8A . . 106.4 ?
    C7 C8 H8A . . 106.5 ?
    C10 C9 C8 . . 119.0(9) ?
    C10 C9 H9A . . 107.9 ?
    C8 C9 H9A . . 106.9 ?
    C8 C7 N1 . . 118.4(6) ?
    C8 C7 H7A . . 106.9 ?
    N1 C7 H7A . . 108.3 ?
    C9 C10 H10A . . 111.2 ?
    C9 C10 H10B . . 108.6 ?
    H10A C10 H10B . . 109.5 ?
    C6 O4 C6 8_575 . 114.4(6) ?
    O4 C6 C5 . . 110.1(4) ?
    O4 C6 H6A . . 109.0 ?
    C5 C6 H6A . . 109.6 ?
    O4 C6 H6B . . 110.1 ?
    C5 C6 H6B . . 109.9 ?
    H6A C6 H6B . . 108.2 ?
    C1 O1 C1 . 8_575 114.1(6) ?
    O1 C1 C2 . . 109.9(4) ?
    O1 C1 H1C . . 109.3 ?
    C2 C1 H1C . . 108.3 ?
    O1 C1 H1D . . 110.1 ?
    C2 C1 H1D . . 110.9 ?
    H1C C1 H1D . . 108.3 ?
    C2 O2 C3 . . 113.4(5) ?
    C5 O3 C4 . . 111.9(4) ?
    O3 C4 C3 . . 109.1(4) ?
    O3 C4 H4A . . 110.3 ?
    C3 C4 H4A . . 109.9 ?
    O3 C4 H4B . . 109.8 ?
    C3 C4 H4B . . 109.4 ?
    H4A C4 H4B . . 108.3 ?
    O3 C5 C6 . . 108.2(4) ?
    O3 C5 H5A . . 109.2 ?
    C6 C5 H5A . . 110.0 ?
    O3 C5 H5B . . 111.1 ?
    C6 C5 H5B . . 109.9 ?
    H5A C5 H5B . . 108.4 ?
    O2 C3 C4 . . 109.5(4) ?
    O2 C3 H3A . . 109.2 ?
    C4 C3 H3A . . 110.3 ?
    O2 C3 H3B . . 110.2 ?
    C4 C3 H3B . . 109.3 ?
    H3A C3 H3B . . 108.3 ?
    O2 C2 C1 . . 109.0(5) ?
    O2 C2 H2A . . 110.3 ?
    C1 C2 H2A . . 110.5 ?
    O2 C2 H2B . . 109.7 ?
    C1 C2 H2B . . 108.7 ?
    H2A C2 H2B . . 108.5 ?
loop_
    _geom_hbond_atom_site_label_D
    _geom_hbond_atom_site_label_H
    _geom_hbond_atom_site_label_A
    _geom_hbond_site_symmetry_A
    _geom_hbond_distance_DH
    _geom_hbond_distance_HA
    _geom_hbond_distance_DA
    _geom_hbond_angle_DHA
    N1 H1A O1 . 0.90 2.07 2.963(5) 176
    N1 H1B O3 . 0.90 2.07 2.966(4) 175
data_global
_journal_date_recd_electronic     2012-12-01
_journal_date_accepted     2012-12-06
_journal_name_full     'Acta Crystallographica, Section E'
_journal_year     2013
_journal_volume     69
_journal_issue      1
_journal_page_first     m38
_journal_page_last     m38
_journal_paper_category     QM
_journal_paper_doi     10.1107/S160053681204994X
_journal_coeditor_code     XU5660
_publ_contact_author_name     'Yuan Zhang'
_publ_contact_author_address
;
Department of Applied Chemistry,
Nanjing College of Chemical Technology,
Nanjing 210048
People's Republic of China
;
_publ_contact_author_email     zhangshelley86@Hotmail.com
_publ_contact_author_fax     ?
_publ_contact_author_phone     ?
_publ_section_title
;
Butan-1-aminium tetrachloridoferrate(III)--18-crown-6 (1/1)
;
loop_
    _publ_author_name
    _publ_author_footnote
    _publ_author_address
    'Zhang, Yuan' .
;
Department of Applied Chemistry,
Nanjing College of Chemical Technology,
Nanjing 210048, People's Republic of China
;
