# Supplementary material for: Butan-1-aminium tetra­chlorido­ferrate(III)–18-crown-6 (1/1)
Source: Acta Crystallogr Sect E Struct Rep Online. 2012 Dec 12;69(Pt 1):m38. doi: 10.1107/S160053681204994X (PMC3588324; doi:10.1107/S160053681204994X)
Supplement: Supplementary file 2 [file e-69-00m38-Isup2.hkl]

# 
# h,k,l, Fc-squared, Fo-squared, sigma(Fo-squared) and status flag 
# 
data_I
_shelx_title ' 2                               Pnma' 
_shelx_refln_list_code          4 
_shelx_F_calc_maximum      280.36 
_exptl_crystal_F_000      1107.88 
_reflns_d_resolution_high  0.7700 
 
loop_ 
 _symmetry_equiv_pos_as_xyz 
 'x, y, z' 
 '-x+1/2, -y, z+1/2' 
 'x+1/2, -y+1/2, -z+1/2' 
 '-x, y+1/2, -z' 
 '-x, -y, -z' 
 'x-1/2, y, -z-1/2' 
 '-x-1/2, y-1/2, z-1/2' 
 'x, -y-1/2, z' 
 
_cell_length_a     9.3109 
_cell_length_b    11.4310 
_cell_length_c    24.7180 
_cell_angle_alpha  90.000 
_cell_angle_beta   90.000 
_cell_angle_gamma  90.000 
 
_shelx_F_squared_multiplier     1.000 
 
loop_ 
 _refln_index_h 
 _refln_index_k 
 _refln_index_l 
 _refln_F_squared_calc 
 _refln_F_squared_meas 
 _refln_F_squared_sigma 
 _refln_observed_status 
   2   0   0    51607.78    48146.32   1198.78 o 
   4   0   0      596.64      771.22     32.26 o 
   6   0   0      275.73      228.63     21.74 o 
   8   0   0      288.89      332.42     39.14 o 
  10   0   0       20.05       97.09     42.45 o 
  12   0   0        3.43       73.56     79.72 o 
   2   1   0     5950.47     5653.73     83.91 o 
   4   1   0     3634.56     3912.73    120.83 o 
   6   1   0      178.85      257.24     19.67 o 
   8   1   0      672.26      630.32     44.62 o 
  10   1   0       91.48      122.96     29.59 o 
  12   1   0        2.15       23.26     41.96 o 
   0   2   0    10300.27    14112.40    687.90 o 
   2   2   0    17752.04    19237.32    288.38 o 
   4   2   0      121.97      141.82     11.89 o 
   6   2   0     1089.26     1099.41     39.06 o 
   8   2   0        2.80        6.96     13.07 o 
  10   2   0       11.46       23.56     43.28 o 
   2   3   0      106.03      130.63      7.60 o 
   4   3   0     1222.77     1230.62     30.86 o 
   6   3   0      166.88      253.79     23.16 o 
   8   3   0     1220.75     1279.28     85.53 o 
  10   3   0       85.32       49.29     28.92 o 
   0   4   0    43716.68    44173.67   1853.14 o 
   2   4   0     6207.88     5679.34    184.58 o 
   4   4   0      550.30      605.39     19.19 o 
   6   4   0      107.83      120.69     19.26 o 
   8   4   0       51.36      128.73     34.41 o 
  10   4   0       11.05       43.28     27.52 o 
   2   5   0     1262.68     1420.37     48.29 o 
   4   5   0      775.48      865.68     42.65 o 
   6   5   0       91.73      151.54     26.99 o 
   8   5   0      178.67      211.63     33.59 o 
  10   5   0       29.30        9.18     17.71 o 
   0   6   0    27958.30    21908.11   3854.91 o 
   2   6   0     4931.38     5105.59    141.10 o 
   4   6   0      127.55      200.04     16.73 o 
   6   6   0        8.11      -12.74     14.98 o 
   8   6   0       16.61       36.41     19.67 o 
  10   6   0        9.81       -6.90     22.54 o 
   2   7   0     1650.56     1529.76     51.71 o 
   4   7   0     1073.04     1006.39     41.21 o 
   6   7   0      132.31      165.74     23.63 o 
   8   7   0      271.60      332.45     38.80 o 
  10   7   0       24.55       -3.51     29.53 o 
   0   8   0     1253.35     1085.52     58.72 o 
   2   8   0       36.07       51.53     13.22 o 
   4   8   0       35.91       26.49      9.07 o 
   6   8   0       23.30        8.66     12.28 o 
   8   8   0        0.60       26.54     31.14 o 
  10   8   0        1.72      -34.59     81.12 o 
   2   9   0      145.99      107.00     14.23 o 
   4   9   0       49.44       48.41     15.44 o 
   6   9   0        4.85        8.36     13.16 o 
   8   9   0       40.77       63.51     31.43 o 
   0  10   0     2695.81     2606.37    151.71 o 
   2  10   0      718.14      674.51     37.40 o 
   4  10   0      103.96      109.32     20.47 o 
   6  10   0       22.94       20.63     24.34 o 
   8  10   0        0.29       17.20     25.89 o 
   2  11   0       20.43       37.79     15.11 o 
   4  11   0       22.05       87.98     24.94 o 
   6  11   0       13.39       -0.37     22.97 o 
   8  11   0       14.61      103.88     55.97 o 
   0  12   0       81.78      134.55     43.72 o 
   2  12   0       30.78       41.77     22.73 o 
   4  12   0       23.04       75.76     47.94 o 
   6  12   0       10.99        9.35     24.30 o 
   2  13   0       47.14       58.24     64.32 o 
   4  13   0       54.42       84.34     37.52 o 
   0  14   0       72.47      144.74     69.98 o 
   2  14   0       18.55       23.46     44.73 o 
   4  14   0        0.35      -39.96     47.91 o 
   2   0   1      881.78      862.47     39.40 o 
   3   0   1     3463.23     3450.63     76.70 o 
   4   0   1      691.42      662.21     26.16 o 
   5   0   1     2168.44     2019.46     58.62 o 
   6   0   1      124.63      144.11     12.60 o 
   7   0   1       14.44       24.94      9.59 o 
   8   0   1      932.04      884.13     46.77 o 
   9   0   1      471.48      441.67     47.60 o 
  10   0   1       25.25      -11.44     22.99 o 
  11   0   1       11.35       33.79     29.21 o 
  12   0   1       19.03       24.32     27.89 o 
   2   1   1     2676.09     3083.19     37.60 o 
   3   1   1      499.84      438.61     12.06 o 
   4   1   1     2236.67     2003.17     40.75 o 
   5   1   1      261.98      203.30      9.27 o 
   6   1   1     3109.42     2999.85     69.89 o 
   7   1   1        0.64       10.98      5.86 o 
   8   1   1       14.01       39.76     12.49 o 
   9   1   1       10.64       58.06     17.74 o 
  10   1   1        4.17       48.48     25.29 o 
  11   1   1        1.80       -4.40     12.84 o 
  12   1   1       22.73       82.70     36.00 o 
   1   2   1      907.32     1187.57     23.46 o 
   2   2   1     1803.74     2045.26     20.33 o 
   3   2   1     2863.94     2817.04     52.14 o 
   4   2   1      907.06      729.86     13.57 o 
   5   2   1     1727.70     1617.16     31.71 o 
   6   2   1        0.61       20.93      7.72 o 
   7   2   1       48.36       90.40      9.83 o 
   8   2   1      610.10      637.18     33.43 o 
   9   2   1      195.80      218.11     23.03 o 
  10   2   1       54.70       15.32     14.35 o 
  11   2   1        3.49       22.84     18.31 o 
   0   3   1     3241.64     3032.12     81.02 o 
   1   3   1       41.61       52.26      3.09 o 
   2   3   1      724.85      754.02     16.31 o 
   3   3   1      263.39      265.50      6.55 o 
   4   3   1      144.65      133.67      8.14 o 
   5   3   1     2687.65     2703.08     58.92 o 
   6   3   1      661.80      662.60     21.55 o 
   7   3   1      233.49      219.66     18.00 o 
   8   3   1      153.04      178.59     22.55 o 
   9   3   1       11.41       36.75     15.72 o 
  10   3   1       11.44        4.68     18.79 o 
  11   3   1        0.83       28.26     19.25 o 
   1   4   1       68.83       73.94      4.77 o 
   2   4   1       27.17       21.94      4.63 o 
   3   4   1       99.98       83.87      5.17 o 
   4   4   1        3.61        1.45      3.35 o 
   5   4   1       84.80       97.25      7.05 o 
   6   4   1      120.43      145.03     13.60 o 
   7   4   1      162.35      222.66     18.33 o 
   8   4   1      662.44      739.09     43.40 o 
   9   4   1      217.29      203.39     25.07 o 
  10   4   1       27.06        4.10     13.13 o 
  11   4   1        0.29       20.22     19.83 o 
   0   5   1     1631.84     1411.96     45.95 o 
   1   5   1     5762.26     6239.40    123.66 o 
   2   5   1        9.70       20.39      4.23 o 
   3   5   1      680.64      707.83     18.43 o 
   4   5   1     2546.38     2264.01     47.67 o 
   5   5   1       16.91       35.17      6.82 o 
   6   5   1     3420.85     3118.19    107.03 o 
   7   5   1       93.69      105.79     15.15 o 
   8   5   1        3.80       19.19     16.04 o 
   9   5   1        8.50       27.14     15.43 o 
  10   5   1        9.80       15.08     19.88 o 
  11   5   1        0.02       27.94     22.94 o 
   1   6   1      891.99      846.70     23.71 o 
   2   6   1      485.50      483.91     15.56 o 
   3   6   1     1415.92     1337.00     32.47 o 
   4   6   1      196.20      196.21     10.10 o 
   5   6   1      543.27      505.91     21.28 o 
   6   6   1       86.95       60.41     11.70 o 
   7   6   1      150.63      138.20     17.53 o 
   8   6   1      175.75      168.74     21.63 o 
   9   6   1       81.54       32.91     15.23 o 
  10   6   1        3.82       15.19     15.96 o 
  11   6   1        0.87      -18.39     29.71 o 
   0   7   1     4481.18     4768.01    174.96 o 
   1   7   1     1680.43     1580.62     42.38 o 
   2   7   1      507.07      565.04     18.28 o 
   3   7   1       60.84       88.61      7.75 o 
   4   7   1        2.57        6.81      6.71 o 
   5   7   1      103.75      100.48     10.08 o 
   6   7   1        4.38        0.65      6.80 o 
   7   7   1       47.61       45.74     13.42 o 
   8   7   1       49.65       39.88     13.94 o 
   9   7   1        4.63       10.33     14.10 o 
  10   7   1        3.67        8.78     29.97 o 
   1   8   1      102.52       99.46      8.51 o 
   2   8   1      199.54      199.49     10.97 o 
   3   8   1      248.06      197.43     11.59 o 
   4   8   1       64.95       78.99      9.11 o 
   5   8   1       58.78       41.68     10.58 o 
   6   8   1       30.61       25.67     10.05 o 
   7   8   1        6.40        8.60      9.24 o 
   8   8   1      101.77      121.38     24.07 o 
   9   8   1        9.82       17.70     19.04 o 
  10   8   1       19.72       29.91     36.31 o 
   0   9   1       23.56       31.64     14.19 o 
   1   9   1      438.49      378.31     18.89 o 
   2   9   1       12.51       33.93      7.08 o 
   3   9   1       54.41       72.76     10.27 o 
   4   9   1       94.21       90.82     10.97 o 
   5   9   1       44.81       87.63     14.40 o 
   6   9   1      205.68      209.05     27.19 o 
   7   9   1        3.41       41.96     26.59 o 
   8   9   1        5.75      -13.15     15.42 o 
   9   9   1        0.77       12.30     23.68 o 
   1  10   1        1.19       18.75      7.67 o 
   2  10   1        7.37       13.59     12.02 o 
   3  10   1        0.57       13.08      7.72 o 
   4  10   1        0.19       -7.96      7.96 o 
   5  10   1       22.58       54.23     16.22 o 
   6  10   1       24.54        3.61     14.90 o 
   7  10   1       27.23       34.84     18.30 o 
   8  10   1       33.45        0.05     17.06 o 
   0  11   1      403.98      537.46     39.66 o 
   1  11   1       54.91       80.28     11.62 o 
   2  11   1      245.30      233.40     22.76 o 
   3  11   1       28.78       22.19     12.02 o 
   4  11   1      113.02      107.13     17.23 o 
   5  11   1       14.74       20.14     16.69 o 
   6  11   1       33.61       37.17     17.07 o 
   7  11   1        0.49        9.24     19.90 o 
   8  11   1        0.03       13.70     30.27 o 
   1  12   1       10.42       22.88     12.37 o 
   2  12   1       26.85       23.75     12.75 o 
   3  12   1       48.89       89.94     17.32 o 
   4  12   1       17.13       12.57     15.58 o 
   5  12   1       36.56       19.10     17.25 o 
   6  12   1        7.97       49.28     35.30 o 
   7  12   1        8.50       24.29     36.31 o 
   0  13   1        1.68        4.88     21.63 o 
   1  13   1       86.80       96.36     29.19 o 
   2  13   1        0.82       -3.11     14.26 o 
   3  13   1       28.10       -0.52     14.36 o 
   4  13   1        1.60      -15.16     22.32 o 
   5  13   1        4.90       13.37     20.78 o 
   1  14   1        1.68       -0.49     16.18 o 
   2  14   1        0.80      -11.73     20.73 o 
   3  14   1        3.55        5.44     19.65 o 
   4  14   1        1.25       63.67     33.62 o 
   2   0   2       65.40       84.57      7.78 o 
   3   0   2     2896.93     4061.54    125.21 o 
   4   0   2      372.45      349.86     37.44 o 
   5   0   2     4313.84     4249.00    134.36 o 
   6   0   2       82.39       72.88     13.57 o 
   7   0   2       63.14       76.42     12.70 o 
   8   0   2       30.27       56.66     19.41 o 
   9   0   2        1.10       -0.86     10.28 o 
  10   0   2       11.29        5.03     45.53 o 
  11   0   2        9.65       -6.80     22.62 o 
  12   0   2        0.31       10.89     35.33 o 
   1   1   2      605.91      312.16      4.40 o 
   2   1   2    18206.69    19097.46    229.92 o 
   3   1   2    15317.53    15540.25    197.84 o 
   4   1   2       39.60       51.52      5.56 o 
   5   1   2      189.95      155.62      8.17 o 
   6   1   2      395.53      334.33     14.39 o 
   7   1   2      821.66      653.01     22.64 o 
   8   1   2       10.16       13.78     11.27 o 
   9   1   2      482.11      506.95     37.67 o 
  10   1   2       27.62       26.51     17.19 o 
  11   1   2        0.10       14.58     14.86 o 
  12   1   2        0.02       23.20     24.43 o 
   0   2   2     1902.02     2397.49     47.19 o 
   1   2   2    38638.18    40167.94    445.66 o 
   2   2   2     3438.78     3312.33     62.11 o 
   3   2   2     1036.95      918.06     18.10 o 
   4   2   2      303.70      295.49     10.29 o 
   5   2   2     3952.70     3929.05    117.06 o 
   6   2   2      252.77      261.67     13.59 o 
   7   2   2        7.69       19.19      6.52 o 
   8   2   2        5.56       16.00     10.86 o 
   9   2   2       35.46       81.20     17.86 o 
  10   2   2        1.87       11.90     12.49 o 
  11   2   2        5.88       25.98     19.52 o 
   1   3   2     8369.35     8237.00    109.93 o 
   2   3   2     2655.98     2612.21     40.41 o 
   3   3   2       50.29       62.28      6.23 o 
   4   3   2      216.79      242.42      9.68 o 
   5   3   2      174.69      144.48      8.96 o 
   6   3   2       21.11       29.83      8.08 o 
   7   3   2      226.79      296.26     20.22 o 
   8   3   2        4.36       18.05     11.08 o 
   9   3   2      353.57      297.60     26.05 o 
  10   3   2        0.82       14.59     13.98 o 
  11   3   2        4.01        1.00     16.32 o 
   0   4   2     5763.56     6277.12    126.29 o 
   1   4   2      513.71      337.35      8.24 o 
   2   4   2        1.02       15.72      3.17 o 
   3   4   2       78.12       86.14      4.55 o 
   4   4   2     1310.66     1279.82     31.17 o 
   5   4   2     3920.65     3747.12     85.30 o 
   6   4   2        3.98       20.89     10.94 o 
   7   4   2      141.41      118.95     15.19 o 
   8   4   2        2.16        7.24     10.20 o 
   9   4   2        3.44       36.00     15.98 o 
  10   4   2        0.13        6.03     11.09 o 
  11   4   2        6.07       49.26     20.98 o 
   1   5   2       39.59       38.64      7.31 o 
   2   5   2     3805.35     3873.99     68.02 o 
   3   5   2     5738.42     5618.40    103.00 o 
   4   5   2      781.63      847.26     21.05 o 
   5   5   2     1747.51     1607.93     46.09 o 
   6   5   2      370.68      342.83     22.07 o 
   7   5   2      543.52      590.27     34.46 o 
   8   5   2      179.78      161.83     20.64 o 
   9   5   2      229.15      215.17     25.39 o 
  10   5   2        8.80       12.38     16.60 o 
  11   5   2        1.60       39.80     25.01 o 
   0   6   2        0.19        4.05      9.52 o 
   1   6   2     4709.84     4585.60    117.69 o 
   2   6   2      233.65      286.12     11.49 o 
   3   6   2      159.87      248.91     10.14 o 
   4   6   2       58.12       81.60      7.94 o 
   5   6   2      443.10      376.19     17.01 o 
   6   6   2      168.13      170.11     15.59 o 
   7   6   2        0.85       17.41     10.67 o 
   8   6   2       29.82       10.89     15.07 o 
   9   6   2       18.89       22.10     14.94 o 
  10   6   2        0.29       11.53     16.29 o 
  11   6   2        6.77       -1.04     22.27 o 
   1   7   2       17.70       27.97      8.81 o 
   2   7   2       80.90      115.05      8.97 o 
   3   7   2      481.16      454.70     17.10 o 
   4   7   2      212.77      197.46     10.98 o 
   5   7   2        3.46       37.88     16.02 o 
   6   7   2       22.40       27.07     11.33 o 
   7   7   2       62.25       66.56     13.66 o 
   8   7   2       18.60       29.85     13.94 o 
   9   7   2      102.09      110.86     21.56 o 
  10   7   2        2.29      -10.98     23.98 o 
   0   8   2       73.44       55.79     14.51 o 
   1   8   2     2439.31     2146.47     54.36 o 
   2   8   2      109.72      130.15      9.57 o 
   3   8   2      330.01      326.02     16.34 o 
   4   8   2       24.58       30.32      7.69 o 
   5   8   2      373.19      348.12     20.29 o 
   6   8   2        0.82       17.41      9.14 o 
   7   8   2       29.23       46.06     14.40 o 
   8   8   2        4.70       -0.20     13.93 o 
   9   8   2        0.48      -17.71     21.37 o 
  10   8   2        0.96       24.32     52.71 o 
   1   9   2        5.56       14.02      6.04 o 
   2   9   2      385.82      405.31     21.23 o 
   3   9   2       70.36       86.09     12.82 o 
   4   9   2       57.53       93.03     11.96 o 
   5   9   2       40.37       59.82     20.52 o 
   6   9   2        1.82        7.77     10.02 o 
   7   9   2      110.40       93.25     19.39 o 
   8   9   2        3.38       -6.45     16.30 o 
   9   9   2       40.77       50.86     27.68 o 
   0  10   2      289.42      272.02     24.87 o 
   1  10   2        4.74        4.65      6.19 o 
   2  10   2       21.71       38.39     11.23 o 
   3  10   2       19.78        6.82      7.53 o 
   4  10   2       31.12       35.05     10.05 o 
   5  10   2      129.42      146.08     19.94 o 
   6  10   2        1.05      -13.64     13.64 o 
   7  10   2       12.67        5.60     12.94 o 
   8  10   2        1.42       -2.08     20.60 o 
   1  11   2        4.29       10.69      8.00 o 
   2  11   2       14.04        7.14      8.81 o 
   3  11   2       47.11       55.53     13.20 o 
   4  11   2       13.10       14.79     12.37 o 
   5  11   2       56.49       63.48     21.21 o 
   6  11   2       19.14       -4.82     14.12 o 
   7  11   2       55.05       89.81     29.64 o 
   8  11   2        1.69       47.76     34.15 o 
   0  12   2       10.79        3.08     13.89 o 
   1  12   2      278.13      299.81     30.29 o 
   2  12   2       13.30       25.07     13.36 o 
   3  12   2       83.04       70.39     21.80 o 
   4  12   2        0.67        0.86     13.15 o 
   5  12   2       18.33       25.52     20.83 o 
   6  12   2        4.00       -3.87     16.79 o 
   7  12   2        0.03      -25.57     33.90 o 
   1  13   2        0.92        4.86     15.64 o 
   2  13   2        0.28        1.27     14.09 o 
   3  13   2        4.72       36.88     22.31 o 
   4  13   2        0.01      150.37     83.41 o 
   5  13   2        3.36       13.60     35.81 o 
   0  14   2        0.00       -6.05     26.36 o 
   1  14   2       22.64       26.99     22.04 o 
   2  14   2        1.12        7.81     19.31 o 
   3  14   2       14.36       12.63     20.94 o 
   1   0   3      188.56      215.15      5.60 o 
   2   0   3    78601.38    83300.73   1448.71 o 
   3   0   3     1388.43     1281.28     30.35 o 
   4   0   3    26273.88    26778.94   1246.97 o 
   5   0   3       67.69       94.82     10.16 o 
   6   0   3      770.63      608.86     33.47 o 
   7   0   3       30.63       51.28     11.73 o 
   8   0   3        1.02       -1.10      9.41 o 
   9   0   3      449.83      403.02     36.47 o 
  10   0   3        0.46       -2.43     19.55 o 
  11   0   3        0.55       10.85     24.00 o 
  12   0   3        1.15       54.73     65.41 o 
   0   1   3     5151.02     4630.89     94.47 o 
   1   1   3     4471.96     4802.76     45.31 o 
   2   1   3     5871.62     5997.83    113.17 o 
   3   1   3        6.21        2.49      2.70 o 
   4   1   3      784.19      611.68     18.50 o 
   5   1   3      462.97      458.51     14.48 o 
   6   1   3      254.12      254.63     13.15 o 
   7   1   3       13.18       47.03      7.20 o 
   8   1   3       20.35       31.26      9.98 o 
   9   1   3        0.00       10.19     13.32 o 
  10   1   3       20.82       37.54     25.43 o 
  11   1   3        0.04       -3.95     18.48 o 
  12   1   3       16.53       41.65     23.04 o 
   1   2   3      521.42      496.82      7.93 o 
   2   2   3     4152.34     3968.09     49.90 o 
   3   2   3     1380.15     1357.43     25.06 o 
   4   2   3        2.92       14.03      6.32 o 
   5   2   3       46.37       64.98      6.66 o 
   6   2   3       96.64      103.32      9.47 o 
   7   2   3       19.27       48.74     10.43 o 
   8   2   3      142.84      109.57     11.07 o 
   9   2   3      242.69      198.94     20.52 o 
  10   2   3       91.98       73.40     19.59 o 
  11   2   3       10.89       41.21     26.21 o 
   0   3   3     3048.51     3383.11     88.46 o 
   1   3   3    24553.51    24193.26    303.58 o 
   2   3   3      548.93      491.58     12.71 o 
   3   3   3        0.48        0.40      2.58 o 
   4   3   3     2867.71     3158.17     67.52 o 
   5   3   3     1599.97     1608.14     41.35 o 
   6   3   3      643.09      600.89     22.25 o 
   7   3   3      167.79      150.66     12.52 o 
   8   3   3       52.09       86.62     14.37 o 
   9   3   3        2.73       -1.60      9.30 o 
  10   3   3        0.04        2.68     14.47 o 
  11   3   3        1.30       21.19     19.26 o 
   1   4   3     1016.67      978.62     16.18 o 
   2   4   3       77.88       43.91      3.46 o 
   3   4   3     1360.73     1623.49     41.36 o 
   4   4   3     5521.09     4980.84    103.60 o 
   5   4   3        3.75       16.70      7.02 o 
   6   4   3      600.62      644.32     24.42 o 
   7   4   3        9.49        4.96      8.48 o 
   8   4   3        1.20       11.34     12.10 o 
   9   4   3      150.36      208.28     27.19 o 
  10   4   3       20.91       11.76     11.97 o 
  11   4   3        0.05       -1.96     19.15 o 
   0   5   3     1990.83     1869.86     45.72 o 
   1   5   3     3811.37     3930.50     65.35 o 
   2   5   3     2038.46     1992.26     37.23 o 
   3   5   3     1348.77     1208.99     26.60 o 
   4   5   3      549.79      648.14     20.75 o 
   5   5   3       51.13       90.65      8.47 o 
   6   5   3      130.95       95.16      9.45 o 
   7   5   3        5.74       15.87     10.25 o 
   8   5   3        0.20       14.89     12.52 o 
   9   5   3       23.49       23.84     14.52 o 
  10   5   3        6.91       16.35     14.52 o 
  11   5   3        0.01        6.91     18.79 o 
   1   6   3      197.51      179.00      7.71 o 
   2   6   3     1041.79     1097.03     26.92 o 
   3   6   3      448.98      500.52     15.83 o 
   4   6   3     2384.94     2093.91     47.86 o 
   5   6   3       55.22       51.65      9.79 o 
   6   6   3      138.48      176.42     20.23 o 
   7   6   3       67.03       97.37     14.62 o 
   8   6   3        8.81       19.89     14.21 o 
   9   6   3       86.67      120.29     30.65 o 
  10   6   3       29.72       53.66     30.97 o 
  11   6   3        0.86       19.67     22.63 o 
   0   7   3     1496.14     1324.22     43.39 o 
   1   7   3      708.61      702.90     19.11 o 
   2   7   3     1093.67     1249.83     32.58 o 
   3   7   3       25.42       28.98      5.79 o 
   4   7   3      258.58      321.96     13.67 o 
   5   7   3      483.48      488.14     21.54 o 
   6   7   3       22.05       34.90     10.24 o 
   7   7   3       56.66       28.70     14.16 o 
   8   7   3       14.11       14.20     12.06 o 
   9   7   3        1.22       -7.99     17.75 o 
  10   7   3        2.55      -14.45     19.10 o 
   1   8   3       28.14       25.10      5.72 o 
   2   8   3       12.37       28.00      6.39 o 
   3   8   3       87.93      115.62      9.32 o 
   4   8   3       76.23       72.00      8.37 o 
   5   8   3        5.88       -2.20      7.30 o 
   6   8   3       45.26       61.83     13.01 o 
   7   8   3        5.71        3.11     11.92 o 
   8   8   3       32.75       26.96     15.44 o 
   9   8   3        8.67       -2.61     15.82 o 
  10   8   3        9.46       28.43     38.90 o 
   0   9   3       85.11       44.07     10.15 o 
   1   9   3      961.74      934.22     29.40 o 
   2   9   3      141.96      105.95     10.50 o 
   3   9   3       74.30       52.87      9.10 o 
   4   9   3      117.51      133.77     12.71 o 
   5   9   3       13.27       29.80      9.99 o 
   6   9   3       34.69       14.95     10.81 o 
   7   9   3        0.02       16.82     12.28 o 
   8   9   3        1.43        8.98     21.44 o 
   9   9   3        0.03        1.41     16.60 o 
   1  10   3       49.00       50.84     10.01 o 
   2  10   3       69.25       64.32     10.09 o 
   3  10   3      114.98      127.92     15.53 o 
   4  10   3      152.42      177.98     18.94 o 
   5  10   3       17.94       12.30      9.15 o 
   6  10   3       57.11       77.22     17.95 o 
   7  10   3       12.22       48.73     19.89 o 
   8  10   3        6.75       39.38     27.99 o 
   0  11   3       37.00       72.69     22.79 o 
   1  11   3       12.86       11.39      8.90 o 
   2  11   3       84.81      107.11     12.25 o 
   3  11   3        6.14       20.38      9.45 o 
   4  11   3       71.40       65.73     15.76 o 
   5  11   3        0.07       -6.32     13.71 o 
   6  11   3        9.24        1.92     12.96 o 
   7  11   3        0.52       17.72     19.32 o 
   8  11   3        0.04      -13.80     21.94 o 
   1  12   3        9.41        2.02      9.31 o 
   2  12   3        1.10        2.06     11.41 o 
   3  12   3       18.75       19.93     12.13 o 
   4  12   3        9.24       21.84     15.70 o 
   5  12   3        4.21       24.40     18.11 o 
   6  12   3       17.41       24.50     26.15 o 
   7  12   3        3.40       63.15     42.58 o 
   0  13   3       57.76       50.56     29.09 o 
   1  13   3      105.18       85.10     26.90 o 
   2  13   3       49.12        8.66     15.68 o 
   3  13   3       29.18       29.37     18.84 o 
   4  13   3       13.66       27.97     24.67 o 
   5  13   3       10.72       34.31     31.34 o 
   1  14   3        1.28      -12.55     24.02 o 
   2  14   3       11.14       56.94     24.20 o 
   3  14   3        2.00       -3.15     21.14 o 
   0   0   4    20920.56    21612.47    427.30 o 
   1   0   4     2068.24     2560.99     47.69 o 
   2   0   4     5174.11     4779.45     95.98 o 
   3   0   4    18366.59    19278.71    419.36 o 
   4   0   4    11611.58    12375.80    307.56 o 
   5   0   4       88.45      109.47     10.38 o 
   6   0   4      376.86      347.41     19.19 o 
   7   0   4      110.50      156.10     18.54 o 
   8   0   4       63.88       49.25     19.46 o 
   9   0   4       69.64      114.48     22.88 o 
  10   0   4        0.14       29.26     35.19 o 
  11   0   4        1.17       -9.07     20.43 o 
   1   1   4        8.70        4.37      2.82 o 
   2   1   4      147.24      152.44      4.93 o 
   3   1   4     1583.94     1840.84     30.84 o 
   4   1   4     4402.20     4632.97     87.75 o 
   5   1   4      894.36      822.75     22.97 o 
   6   1   4      260.43      297.99     14.79 o 
   7   1   4       36.27       85.92     12.57 o 
   8   1   4      518.13      470.68     23.78 o 
   9   1   4       39.08       28.79     13.18 o 
  10   1   4       71.92       61.56     21.41 o 
  11   1   4        7.38        9.49     14.88 o 
   0   2   4     9575.84    11141.72    188.24 o 
   1   2   4     3292.85     3622.24     44.27 o 
   2   2   4       86.31       72.09      4.40 o 
   3   2   4     1660.91     1783.27     35.84 o 
   4   2   4     1522.49     1477.21     31.44 o 
   5   2   4       89.55       99.01      9.17 o 
   6   2   4      108.10      107.92      9.64 o 
   7   2   4      115.07      128.01     11.32 o 
   8   2   4        0.61       32.65     20.30 o 
   9   2   4        1.07       18.47     12.70 o 
  10   2   4       26.08        7.15     12.91 o 
  11   2   4        1.29       -4.64     19.28 o 
   1   3   4     4644.24     4423.29     65.32 o 
   2   3   4     1630.37     1719.52     25.25 o 
   3   3   4     2442.78     2450.75     33.26 o 
   4   3   4     6366.28     6093.92    121.34 o 
   5   3   4      235.29      251.58     12.30 o 
   6   3   4      287.08      313.85     15.67 o 
   7   3   4       30.58       84.61     10.37 o 
   8   3   4      239.57      243.41     20.77 o 
   9   3   4        0.32       14.31     12.63 o 
  10   3   4       30.67       27.58     17.02 o 
  11   3   4       23.92       13.14     17.60 o 
   0   4   4    10000.44    10217.31    218.81 o 
   1   4   4     1143.82     1510.90     27.99 o 
   2   4   4      371.47      443.88      9.85 o 
   3   4   4      434.73      462.32     13.61 o 
   4   4   4     2398.58     2289.81     51.11 o 
   5   4   4      173.43      153.35     10.03 o 
   6   4   4      395.38      348.40     17.15 o 
   7   4   4        2.28       14.42      8.69 o 
   8   4   4       17.03       15.39     11.95 o 
   9   4   4        0.60       14.85     11.66 o 
  10   4   4        0.24       -5.36     14.30 o 
  11   4   4        0.01      -10.23     22.10 o 
   1   5   4       28.03        5.00      4.08 o 
   2   5   4     1233.26     1123.44     23.46 o 
   3   5   4      444.22      406.72     11.94 o 
   4   5   4      190.19      159.40      9.31 o 
   5   5   4      632.47      618.87     22.91 o 
   6   5   4      142.33      151.58     11.96 o 
   7   5   4       21.02        9.22      9.57 o 
   8   5   4      290.14      251.99     25.97 o 
   9   5   4       49.97       49.72     16.27 o 
  10   5   4       55.58       39.19     22.18 o 
  11   5   4        1.92        4.57     22.43 o 
   0   6   4     6144.25     5880.91    148.04 o 
   1   6   4     1145.53      976.53     20.66 o 
   2   6   4     1164.89     1216.58     27.64 o 
   3   6   4      792.21      923.69     29.98 o 
   4   6   4     1037.98      976.29     28.79 o 
   5   6   4       33.42       29.94      8.09 o 
   6   6   4       96.69       86.33     11.70 o 
   7   6   4       14.45        6.52     10.69 o 
   8   6   4       11.85        7.32     10.19 o 
   9   6   4        0.18        7.77     14.02 o 
  10   6   4        0.55      -10.61     23.64 o 
   1   7   4        1.93        3.36      3.46 o 
   2   7   4     1006.39     1095.34     28.66 o 
   3   7   4       75.95       28.68      5.93 o 
   4   7   4     2000.18     1915.48     50.58 o 
   5   7   4      117.55       75.67      9.47 o 
   6   7   4      215.21      251.98     18.48 o 
   7   7   4        0.58       27.63     19.34 o 
   8   7   4       36.13       14.83     11.16 o 
   9   7   4        0.11       -4.66     17.53 o 
  10   7   4        6.97        6.24     17.29 o 
   0   8   4      643.74      565.00     25.35 o 
   1   8   4       90.75      150.61      9.76 o 
   2   8   4      157.93      162.56     11.53 o 
   3   8   4        0.64       21.07     12.65 o 
   4   8   4      133.88      141.49     12.19 o 
   5   8   4       90.91      115.18     14.09 o 
   6   8   4       16.36       16.19     11.45 o 
   7   8   4       52.65       25.93     14.10 o 
   8   8   4        0.58       -8.43     15.42 o 
   9   8   4        0.32       16.41     17.98 o 
  10   8   4        1.57        9.27     28.02 o 
   1   9   4       11.37       28.49      9.01 o 
   2   9   4       35.56       72.34     15.04 o 
   3   9   4        0.71        7.22      6.98 o 
   4   9   4       18.63       21.55      8.06 o 
   5   9   4       14.17        8.39      8.58 o 
   6   9   4       31.70       23.34     12.77 o 
   7   9   4        0.79       21.30     14.45 o 
   8   9   4       50.61       74.52     25.24 o 
   9   9   4        0.82       10.35     22.40 o 
   0  10   4      476.04      428.62     36.00 o 
   1  10   4        0.22       11.72      7.87 o 
   2  10   4      360.02      347.28     20.45 o 
   3  10   4      118.44      127.04     13.78 o 
   4  10   4      229.86      213.12     21.44 o 
   5  10   4       20.18        8.84     10.63 o 
   6  10   4       24.33       18.10     12.85 o 
   7  10   4        0.55       -7.48     22.99 o 
   8  10   4        0.21       41.32     33.20 o 
   1  11   4       16.58       13.41     10.27 o 
   2  11   4       43.67       57.79     12.20 o 
   3  11   4        2.62        1.56      7.91 o 
   4  11   4      108.87      111.63     17.79 o 
   5  11   4        6.25       -1.62     11.98 o 
   6  11   4       40.35       23.81     21.01 o 
   7  11   4        0.03       45.02     21.66 o 
   0  12   4      128.79      153.40     32.67 o 
   1  12   4        5.57        0.78      8.97 o 
   2  12   4       56.83       67.78     20.05 o 
   3  12   4       19.00       13.41     14.88 o 
   4  12   4        9.21        4.91     13.43 o 
   5  12   4        0.02       25.13     21.72 o 
   6  12   4        0.45       45.56     30.64 o 
   1  13   4        0.54      -13.98     19.24 o 
   2  13   4       14.64        3.30     12.28 o 
   3  13   4       11.84        8.68     14.38 o 
   4  13   4       18.36       35.41     26.36 o 
   5  13   4       10.08       42.11     28.11 o 
   0  14   4       29.29       -8.70     27.94 o 
   1  14   4        0.01      -23.04     23.04 o 
   2  14   4       19.80       29.10     46.34 o 
   3  14   4        1.58        1.88     21.79 o 
   1   0   5       51.85       38.39      3.13 o 
   2   0   5     8198.15     8657.15    180.63 o 
   3   0   5      112.17      192.15      8.74 o 
   4   0   5      743.14      671.67     22.53 o 
   5   0   5     1011.08      947.58     32.37 o 
   6   0   5        7.43       34.01     18.48 o 
   7   0   5      117.79       95.15     13.57 o 
   8   0   5      261.92      234.21     31.23 o 
   9   0   5      150.49      127.44     44.08 o 
  10   0   5       29.93       52.90     24.41 o 
  11   0   5       24.66       44.41     24.01 o 
   0   1   5    22396.13    21668.17    304.87 o 
   1   1   5    18649.49    19803.94    276.38 o 
   2   1   5      119.31       89.58      3.83 o 
   3   1   5     4604.51     4618.75     72.71 o 
   4   1   5      240.71      272.09     14.95 o 
   5   1   5      251.31      236.75     15.14 o 
   6   1   5      617.25      600.93     20.51 o 
   7   1   5      123.60      142.89     11.04 o 
   8   1   5       83.70      147.94     14.10 o 
   9   1   5        0.08       -3.83      9.03 o 
  10   1   5       26.64       15.94     13.93 o 
  11   1   5        1.33       17.37     20.48 o 
   1   2   5       24.59       26.71      1.82 o 
   2   2   5     2308.21     2595.69     34.39 o 
   3   2   5     1258.86     1248.29     19.61 o 
   4   2   5      103.55       85.71      6.91 o 
   5   2   5     4476.14     4380.18    105.86 o 
   6   2   5        1.62       25.40     10.80 o 
   7   2   5      149.30      131.68     11.76 o 
   8   2   5      523.72      450.07     26.15 o 
   9   2   5       51.41      107.40     18.84 o 
  10   2   5       54.41       43.02     15.81 o 
  11   2   5        8.90       23.46     20.89 o 
   0   3   5     7097.60     6934.68     98.59 o 
   1   3   5      785.40      834.04     15.20 o 
   2   3   5      427.52      464.72      9.07 o 
   3   3   5     1642.57     1644.16     25.79 o 
   4   3   5       59.95       64.00      9.02 o 
   5   3   5      311.58      324.53     13.62 o 
   6   3   5       49.78       45.75      9.29 o 
   7   3   5       12.14       25.12      8.06 o 
   8   3   5      100.89      119.45     16.49 o 
   9   3   5       16.42        1.49     10.32 o 
  10   3   5        3.29       31.85     15.94 o 
  11   3   5        0.24       19.56     22.12 o 
   1   4   5     2752.45     2580.96     46.71 o 
   2   4   5     1297.35     1211.32     20.73 o 
   3   4   5      354.18      286.86      8.38 o 
   4   4   5      772.07      850.30     25.14 o 
   5   4   5     1283.42     1255.94     34.91 o 
   6   4   5        2.34       -4.96      5.39 o 
   7   4   5       68.72      104.90     11.20 o 
   8   4   5      261.96      275.33     23.05 o 
   9   4   5       95.09       89.83     19.56 o 
  10   4   5        9.65       21.32     15.82 o 
  11   4   5       22.23       33.72     22.00 o 
   0   5   5     7041.82     7166.43    157.49 o 
   1   5   5     5747.16     5838.43    109.69 o 
   2   5   5     1300.83     1173.46     21.31 o 
   3   5   5     5494.92     5848.70    107.08 o 
   4   5   5       26.33       25.60      6.34 o 
   5   5   5      180.19      167.31     10.74 o 
   6   5   5       19.28        7.68      6.11 o 
   7   5   5       63.74      101.04     14.28 o 
   8   5   5        0.59       13.31     12.38 o 
   9   5   5        0.15       15.23     11.18 o 
  10   5   5       23.07       54.05     30.92 o 
  11   5   5        0.71       59.57     44.69 o 
   1   6   5        7.16       19.32      6.38 o 
   2   6   5      448.78      452.92     17.45 o 
   3   6   5      910.59      861.86     24.53 o 
   4   6   5      105.40       70.01      7.58 o 
   5   6   5     1366.12     1299.25     40.81 o 
   6   6   5        0.26       -8.37      8.78 o 
   7   6   5       35.19       41.02     16.77 o 
   8   6   5      169.34      221.88     23.64 o 
   9   6   5       25.52       18.19     17.39 o 
  10   6   5       10.98       28.64     25.00 o 
   0   7   5       15.06       35.92      6.95 o 
   1   7   5      782.71      803.83     24.55 o 
   2   7   5        5.27       -1.73      5.10 o 
   3   7   5      465.26      542.98     19.84 o 
   4   7   5      315.38      318.44     17.78 o 
   5   7   5       13.29       12.69      7.98 o 
   6   7   5      146.51      131.26     12.60 o 
   7   7   5        0.20       -9.40      9.40 o 
   8   7   5        4.67       26.81     16.23 o 
   9   7   5        4.16       39.05     29.00 o 
  10   7   5        2.91        2.50     17.34 o 
   1   8   5        0.07        5.45      5.54 o 
   2   8   5       82.13       77.76      9.51 o 
   3   8   5      135.54      106.81     10.64 o 
   4   8   5       45.26       68.20     12.34 o 
   5   8   5      308.20      258.35     17.77 o 
   6   8   5       99.48      100.62     16.36 o 
   7   8   5       41.82       76.42     19.37 o 
   8   8   5       77.19       80.01     27.54 o 
   9   8   5       20.65       45.77     21.96 o 
  10   8   5        5.33       32.42     73.71 o 
   0   9   5      539.37      672.48     41.84 o 
   1   9   5       37.89       26.55      7.59 o 
   2   9   5      119.63      120.72     12.88 o 
   3   9   5      210.71      256.15     16.62 o 
   4   9   5       26.88       53.57     10.56 o 
   5   9   5       58.39       42.21     11.78 o 
   6   9   5        4.97        6.84     10.57 o 
   7   9   5        0.16        4.23     15.02 o 
   8   9   5        1.01       11.11     16.71 o 
   9   9   5        1.84       84.41     51.20 o 
   1  10   5       34.58        5.85      9.01 o 
   2  10   5       57.88       46.77      9.91 o 
   3  10   5       12.23        6.64      8.07 o 
   4  10   5       59.61       93.53     21.72 o 
   5  10   5       42.00       60.02     13.06 o 
   6  10   5        5.69       14.71     13.20 o 
   7  10   5       25.27       57.02     24.68 o 
   8  10   5        5.33       60.97     35.12 o 
   0  11   5      193.83      181.82     27.76 o 
   1  11   5      252.48      239.89     21.81 o 
   2  11   5       54.55       32.95     10.98 o 
   3  11   5      217.77      270.79     21.25 o 
   4  11   5       15.00       19.75     10.54 o 
   5  11   5       34.64       51.62     18.79 o 
   6  11   5       10.41        2.34     17.34 o 
   7  11   5        0.25        5.92     18.77 o 
   1  12   5        8.75       25.21     11.66 o 
   2  12   5        7.56       30.78     13.42 o 
   3  12   5       69.82       41.17     17.90 o 
   4  12   5        3.95       34.31     25.82 o 
   5  12   5       64.41       79.42     33.01 o 
   6  12   5        1.66       23.37     26.75 o 
   0  13   5        0.16       -6.34     19.61 o 
   1  13   5        6.40       13.94     14.56 o 
   2  13   5        0.18       30.24     23.38 o 
   3  13   5        7.26       11.76     14.61 o 
   4  13   5        5.17       -4.05     19.93 o 
   5  13   5        0.69       -4.92     25.24 o 
   1  14   5        0.25       15.03     19.36 o 
   2  14   5        1.10       55.18     22.93 o 
   3  14   5        0.07       -4.81     24.02 o 
   0   0   6    16186.79    17660.62    572.22 o 
   1   0   6       94.41       84.75      5.61 o 
   2   0   6     6594.91     6646.98    139.57 o 
   3   0   6     3106.19     2773.59     62.47 o 
   4   0   6      383.71      374.42     16.20 o 
   5   0   6     2780.99     2590.68     75.21 o 
   6   0   6     1252.82     1520.50     67.26 o 
   7   0   6        6.91       21.52     14.79 o 
   8   0   6       31.39       33.54     13.97 o 
   9   0   6        8.85       25.02     14.32 o 
  10   0   6        0.72        6.93     18.51 o 
  11   0   6        1.68       22.06     26.18 o 
   1   1   6    20121.29    21701.45    209.08 o 
   2   1   6       27.30       50.29      2.13 o 
   3   1   6      404.99      421.42      9.58 o 
   4   1   6      514.25      478.83     13.55 o 
   5   1   6     3741.39     4122.66     90.38 o 
   6   1   6      409.59      300.52     12.49 o 
   7   1   6      206.17      209.98     16.20 o 
   8   1   6        8.36        3.31      9.14 o 
   9   1   6      230.25      204.10     19.55 o 
  10   1   6       19.48       27.49     14.65 o 
  11   1   6       19.39       39.86     21.27 o 
   0   2   6     8241.03     9100.81    164.50 o 
   1   2   6     3050.58     2999.31     42.22 o 
   2   2   6        7.49        1.11      2.74 o 
   3   2   6     3950.36     3820.99     57.02 o 
   4   2   6     1082.14     1178.76     23.18 o 
   5   2   6     2385.25     2381.31     61.37 o 
   6   2   6       67.79       85.95     10.23 o 
   7   2   6       54.20       41.76     10.03 o 
   8   2   6       23.98       50.60     12.29 o 
   9   2   6        5.91       -4.51      9.10 o 
  10   2   6        3.19       35.21     16.14 o 
  11   2   6        1.14        2.29     16.71 o 
   1   3   6     1611.15     1852.60     30.80 o 
   2   3   6     4615.46     4349.56     60.86 o 
   3   3   6      358.51      222.64      6.67 o 
   4   3   6      427.53      479.44     17.31 o 
   5   3   6      708.61      621.41     22.88 o 
   6   3   6      177.12      214.02     13.57 o 
   7   3   6      264.00      248.66     16.07 o 
   8   3   6       22.31       32.72      9.55 o 
   9   3   6      223.76      232.01     25.79 o 
  10   3   6        3.29       -7.62     17.23 o 
  11   3   6       12.62       23.98     17.69 o 
   0   4   6      326.93      560.06     23.16 o 
   1   4   6     2526.62     2435.27     43.93 o 
   2   4   6      680.83      749.43     13.14 o 
   3   4   6     1431.75     1394.80     26.18 o 
   4   4   6      253.70      281.45     12.45 o 
   5   4   6      815.72      652.15     21.78 o 
   6   4   6       53.77       69.30      8.83 o 
   7   4   6       17.59       14.99      9.45 o 
   8   4   6        0.87       17.79     10.70 o 
   9   4   6        3.22       16.49     13.23 o 
  10   4   6        1.46       10.69     14.38 o 
  11   4   6        0.03       32.36     20.90 o 
   1   5   6       70.05      102.55      8.85 o 
   2   5   6        1.66        6.37      4.62 o 
   3   5   6     1433.23     1238.70     32.66 o 
   4   5   6      171.63      147.51      9.37 o 
   5   5   6      920.60      865.36     30.53 o 
   6   5   6      212.69      286.48     15.60 o 
   7   5   6      315.90      340.88     19.77 o 
   8   5   6       32.08       63.43     13.95 o 
   9   5   6       75.98       80.39     19.01 o 
  10   5   6       10.66        8.06     12.95 o 
  11   5   6        1.55        0.89     15.68 o 
   0   6   6      607.29      495.07     16.61 o 
   1   6   6      623.09      617.31     18.14 o 
   2   6   6      527.02      642.85     19.20 o 
   3   6   6     1452.28     1600.61     40.59 o 
   4   6   6        0.11       16.69      9.91 o 
   5   6   6      805.86      641.11     23.66 o 
   6   6   6       76.47      130.73     13.90 o 
   7   6   6        0.05        5.60      9.61 o 
   8   6   6        2.02       -4.13     12.75 o 
   9   6   6        0.98       21.07     25.71 o 
  10   6   6        2.57       11.52     16.30 o 
   1   7   6      794.20      694.61     21.77 o 
   2   7   6        0.41        7.45      5.23 o 
   3   7   6      189.82      236.83     13.14 o 
   4   7   6       59.06       32.05      8.88 o 
   5   7   6      219.04      219.47     16.20 o 
   6   7   6       58.18       66.50     11.00 o 
   7   7   6      161.41      167.25     19.96 o 
   8   7   6        5.42      -18.52     18.52 o 
   9   7   6       58.98       78.16     36.39 o 
  10   7   6        0.87        2.83     17.97 o 
   0   8   6        0.48       34.99     12.33 o 
   1   8   6      250.15      204.90     12.29 o 
   2   8   6       38.50       78.42      9.77 o 
   3   8   6      683.69      589.96     24.85 o 
   4   8   6       82.57      104.32     12.19 o 
   5   8   6      221.87      182.21     16.15 o 
   6   8   6        9.25       26.41     21.04 o 
   7   8   6        3.10      -11.74     15.84 o 
   8   8   6        0.32       -2.99     16.76 o 
   9   8   6        1.02       26.26     24.64 o 
   1   9   6        3.63        9.06      7.32 o 
   2   9   6       83.77       88.18     10.38 o 
   3   9   6      245.26      190.36     19.93 o 
   4   9   6        2.89       19.25      9.65 o 
   5   9   6      343.10      294.90     22.43 o 
   6   9   6        7.20       41.16     18.00 o 
   7   9   6       35.19       56.08     21.53 o 
   8   9   6        2.40       15.07     18.35 o 
   9   9   6        9.76       10.63     26.17 o 
   0  10   6        2.19        9.88     13.43 o 
   1  10   6      225.99      231.11     20.44 o 
   2  10   6        7.69        5.61      7.48 o 
   3  10   6      165.17      175.20     15.81 o 
   4  10   6       11.39       17.00     11.09 o 
   5  10   6       36.48       39.94     13.01 o 
   6  10   6        1.59        1.70     13.83 o 
   7  10   6        1.32      -15.37     16.97 o 
   8  10   6        0.70       26.89     24.15 o 
   1  11   6        2.25        6.23      9.54 o 
   2  11   6        8.45        9.31     10.07 o 
   3  11   6        9.57       24.70     11.14 o 
   4  11   6        5.53       10.90      9.76 o 
   5  11   6       30.26       66.61     19.34 o 
   6  11   6       15.99       17.40     18.94 o 
   7  11   6       13.73       26.77     29.50 o 
   0  12   6        0.06       -6.51     15.98 o 
   1  12   6       82.20       80.31     16.13 o 
   2  12   6        6.46        9.66     10.78 o 
   3  12   6       73.63       92.20     19.66 o 
   4  12   6       10.54       29.95     19.42 o 
   5  12   6       25.06       10.13     21.15 o 
   6  12   6        0.19       34.87     26.05 o 
   1  13   6        0.01       11.56     13.92 o 
   2  13   6        0.06       10.63     15.92 o 
   3  13   6        5.06       -3.59     15.81 o 
   4  13   6        2.35       13.94     23.24 o 
   5  13   6       14.56       11.21     20.56 o 
   0  14   6        6.80        8.56     27.71 o 
   1  14   6        5.57        0.26     26.31 o 
   2  14   6        5.27       -9.39     22.76 o 
   3  14   6        6.47       65.03     45.27 o 
   1   0   7       23.31       16.51      3.54 o 
   2   0   7     1003.82     1090.35     23.54 o 
   3   0   7        3.50        5.70      6.02 o 
   4   0   7     5092.40     5442.79    140.52 o 
   5   0   7       16.26       42.74      8.94 o 
   6   0   7     2009.49     1977.18     71.12 o 
   7   0   7       35.69       34.91     15.34 o 
   8   0   7       94.18      107.49     20.11 o 
   9   0   7       36.69       17.02     16.13 o 
  10   0   7       72.18       60.85     30.40 o 
  11   0   7        0.06       16.06     25.60 o 
   0   1   7     5407.46     5654.39    106.23 o 
   1   1   7        2.95       -1.18      2.40 o 
   2   1   7     4001.19     3650.13     45.33 o 
   3   1   7      159.84      154.89      6.21 o 
   4   1   7     1324.03     1304.46     28.53 o 
   5   1   7     1308.91     1269.00     35.50 o 
   6   1   7       51.35       51.49      8.37 o 
   7   1   7       96.83      136.21     12.47 o 
   8   1   7       23.36       61.58     11.36 o 
   9   1   7       36.45       43.15     15.11 o 
  10   1   7        1.95       43.08     15.39 o 
  11   1   7        5.69       10.09     17.56 o 
   1   2   7       37.81       83.30      3.62 o 
   2   2   7      387.12      421.94      9.94 o 
   3   2   7     4810.52     5269.19     81.11 o 
   4   2   7     1142.21     1136.28     29.25 o 
   5   2   7     1618.16     1642.38     41.56 o 
   6   2   7      292.14      234.06     12.94 o 
   7   2   7       46.14       65.61     12.05 o 
   8   2   7       15.72       20.81      8.78 o 
   9   2   7       14.32       34.33     12.18 o 
  10   2   7       74.65       69.16     18.52 o 
  11   2   7        0.36       -2.61     18.93 o 
   0   3   7     3978.35     3525.87     69.47 o 
   1   3   7     8844.13     9260.64    134.64 o 
   2   3   7     5548.10     5023.15     71.78 o 
   3   3   7      279.29      312.81     10.22 o 
   4   3   7      974.52     1081.12     25.69 o 
   5   3   7       14.56       15.45      6.19 o 
   6   3   7       47.30       41.09      9.70 o 
   7   3   7      175.83      170.34     14.39 o 
   8   3   7       15.88       13.76     11.05 o 
   9   3   7       44.77       86.84     18.88 o 
  10   3   7        7.49       17.89     15.34 o 
  11   3   7        9.20       14.02     26.44 o 
   1   4   7       91.91      129.09      6.12 o 
   2   4   7       13.67       29.93      4.87 o 
   3   4   7     2496.00     2572.24     45.35 o 
   4   4   7     1267.49     1114.59     28.75 o 
   5   4   7      666.53      584.99     22.10 o 
   6   4   7      520.49      468.86     20.22 o 
   7   4   7      117.60      140.02     13.03 o 
   8   4   7       60.24      101.20     14.91 o 
   9   4   7       12.18       10.35     13.58 o 
  10   4   7       36.39       21.32     16.62 o 
  11   4   7        4.68        4.46     17.40 o 
   0   5   7       81.66       47.09      4.09 o 
   1   5   7       48.03       81.08      5.88 o 
   2   5   7     1995.54     1928.73     45.01 o 
   3   5   7      114.16      117.81      5.77 o 
   4   5   7     1087.89     1062.16     30.65 o 
   5   5   7      224.20      244.70     14.43 o 
   6   5   7        0.70       10.46      7.29 o 
   7   5   7       11.74       18.39     10.46 o 
   8   5   7        1.03       11.47     13.33 o 
   9   5   7        9.94       26.68     15.99 o 
  10   5   7        4.24        1.49     15.47 o 
  11   5   7        0.27       57.45     30.68 o 
   1   6   7      291.75      283.15     15.59 o 
   2   6   7       15.87       46.31      6.73 o 
   3   6   7      113.89      184.25     10.33 o 
   4   6   7      797.47      627.72     20.99 o 
   5   6   7      104.93      127.84     11.13 o 
   6   6   7      392.11      382.11     20.16 o 
   7   6   7       17.86        6.93      8.68 o 
   8   6   7       43.24       48.83     16.80 o 
   9   6   7        8.43       47.24     21.40 o 
  10   6   7       21.57       26.78     19.02 o 
   0   7   7     1109.06      931.04     44.78 o 
   1   7   7       49.34       92.87      7.93 o 
   2   7   7     1419.80     1496.79     41.42 o 
   3   7   7      130.60      111.26     11.35 o 
   4   7   7      194.51      223.69     15.15 o 
   5   7   7       79.75       89.88     13.41 o 
   6   7   7       35.05       63.16     15.60 o 
   7   7   7        2.01       29.45     17.31 o 
   8   7   7        3.57       -6.28     17.95 o 
   9   7   7       14.24       16.45     19.77 o 
  10   7   7        0.18       30.36     20.11 o 
   1   8   7        7.85       22.85      6.20 o 
   2   8   7       13.99       12.97      6.61 o 
   3   8   7       92.58      109.31     11.20 o 
   4   8   7      127.67      105.43     24.03 o 
   5   8   7       87.91       86.57     16.17 o 
   6   8   7       64.50       66.71     12.37 o 
   7   8   7        5.11        7.36     13.82 o 
   8   8   7        6.93       -0.67     15.36 o 
   9   8   7        4.53       10.00     21.64 o 
   0   9   7      128.70      126.27     20.53 o 
   1   9   7      291.04      493.30     39.90 o 
   2   9   7      314.11      330.56     18.31 o 
   3   9   7      121.76      132.71     12.72 o 
   4   9   7      211.42      214.87     17.94 o 
   5   9   7       11.51       14.28      9.30 o 
   6   9   7       26.01       18.07     15.07 o 
   7   9   7        6.75       31.43     18.94 o 
   8   9   7        2.63       15.83     21.17 o 
   9   9   7        0.07       52.44     31.67 o 
   1  10   7        5.84       12.31     10.46 o 
   2  10   7       13.20       28.52     10.81 o 
   3  10   7       58.09       67.92     11.38 o 
   4  10   7      156.07      137.41     15.69 o 
   5  10   7       17.13       11.88      9.71 o 
   6  10   7       81.59       97.83     25.49 o 
   7  10   7        0.07       87.70     45.55 o 
   8  10   7       11.22       15.57     23.38 o 
   0  11   7      122.50      129.82     24.43 o 
   1  11   7       50.10       58.74     14.56 o 
   2  11   7       98.61       89.67     16.85 o 
   3  11   7        4.72       -4.54      9.50 o 
   4  11   7       14.61       31.79     13.08 o 
   5  11   7        0.04        4.05     12.03 o 
   6  11   7        1.00       21.78     21.11 o 
   7  11   7        0.01        5.24     27.40 o 
   1  12   7        1.74        2.28      9.81 o 
   2  12   7        9.14        8.38     11.15 o 
   3  12   7       13.68       43.20     15.29 o 
   4  12   7       23.43       23.57     16.80 o 
   5  12   7        4.84       -6.25     20.02 o 
   6  12   7        8.29       26.75     25.53 o 
   0  13   7       61.41       21.86     20.65 o 
   1  13   7        3.67        3.98     12.93 o 
   2  13   7       44.07       20.35     15.86 o 
   3  13   7        4.73       14.90     19.71 o 
   4  13   7        9.83       17.28     23.75 o 
   5  13   7        2.21       -1.49     25.90 o 
   1  14   7        1.16       -6.44     17.47 o 
   2  14   7        1.18       -7.72     19.55 o 
   3  14   7        0.54        8.11     26.30 o 
   0   0   8     3908.36     3629.98    135.75 o 
   1   0   8     9446.53    10257.21    206.41 o 
   2   0   8     2627.47     2319.04     49.11 o 
   3   0   8        3.71        4.24      7.11 o 
   4   0   8     8161.01     8382.59    223.01 o 
   5   0   8        0.64       -4.29      5.95 o 
   6   0   8       39.59       70.18     10.68 o 
   7   0   8       51.21       89.25     13.57 o 
   8   0   8        9.95       27.44     22.07 o 
   9   0   8        8.69       14.73     17.48 o 
  10   0   8        5.06       14.52     19.52 o 
  11   0   8        0.59        5.81     21.91 o 
   1   1   8     3520.33     3342.21     43.71 o 
   2   1   8     1286.56     1761.17     21.75 o 
   3   1   8     1907.72     1960.91     35.90 o 
   4   1   8     3030.19     3409.17     68.60 o 
   5   1   8      357.61      426.15     15.81 o 
   6   1   8      349.85      402.61     15.66 o 
   7   1   8        0.34        2.82      7.26 o 
   8   1   8       36.25       42.70     14.22 o 
   9   1   8        0.25       22.09     13.03 o 
  10   1   8       64.33       52.96     20.39 o 
  11   1   8        9.83       10.78     17.30 o 
   0   2   8      593.59      616.13     16.84 o 
   1   2   8     2203.46     2607.44     37.70 o 
   2   2   8     2305.80     2326.45     41.39 o 
   3   2   8       22.61       28.82      6.89 o 
   4   2   8     3596.02     3557.30     64.13 o 
   5   2   8      438.01      396.25     15.00 o 
   6   2   8      109.16      130.48     11.21 o 
   7   2   8        7.99        2.42      7.02 o 
   8   2   8        0.14        1.78      7.94 o 
   9   2   8        0.21       20.39     10.23 o 
  10   2   8        8.30       22.73     15.32 o 
  11   2   8        0.31       19.65     17.40 o 
   1   3   8      791.79      965.61     16.71 o 
   2   3   8      753.29      738.78     15.96 o 
   3   3   8      431.10      450.75     10.55 o 
   4   3   8     5847.17     5438.79    109.48 o 
   5   3   8       11.25        0.42      6.03 o 
   6   3   8      537.73      416.61     18.32 o 
   7   3   8        9.25       -4.49      6.61 o 
   8   3   8       24.60       24.57      9.32 o 
   9   3   8        0.87       -6.88     12.90 o 
  10   3   8       45.67       76.73     22.52 o 
  11   3   8        9.31       15.62     19.33 o 
   0   4   8     7821.31     7849.55    184.96 o 
   1   4   8      265.55      273.14     10.38 o 
   2   4   8     2300.14     2677.06     49.98 o 
   3   4   8      267.36      312.68      8.87 o 
   4   4   8      988.10      955.78     23.27 o 
   5   4   8       27.19       67.47      7.69 o 
   6   4   8       75.04       39.61      6.86 o 
   7   4   8        3.63       -2.32      6.61 o 
   8   4   8        5.10        9.04      9.06 o 
   9   4   8        2.91        5.19     13.13 o 
  10   4   8        0.32       13.21     15.39 o 
  11   4   8        1.15       27.31     23.64 o 
   1   5   8      548.15      689.11     17.74 o 
   2   5   8        2.86        9.67      4.52 o 
   3   5   8      771.27      644.07     18.99 o 
   4   5   8      840.66      722.38     18.29 o 
   5   5   8       82.90       91.76      8.46 o 
   6   5   8       59.68       68.41     12.60 o 
   7   5   8        4.35       39.09     14.01 o 
   8   5   8        6.73        2.57     10.77 o 
   9   5   8        2.33       -2.62     11.59 o 
  10   5   8       42.20       70.80     34.20 o 
   0   6   8        3.19        5.66      5.32 o 
   1   6   8     1777.86     1873.22     43.66 o 
   2   6   8      125.31      157.97      9.45 o 
   3   6   8      195.08      315.82     13.92 o 
   4   6   8     1032.27      957.57     33.45 o 
   5   6   8      114.59      176.42     14.00 o 
   6   6   8      161.95      125.69     12.61 o 
   7   6   8        4.51        1.90      8.29 o 
   8   6   8        1.45       53.65     38.03 o 
   9   6   8        0.40        5.49     16.77 o 
  10   6   8        0.02       10.13     18.73 o 
   1   7   8      353.57      487.34     17.14 o 
   2   7   8       70.87       33.88      6.39 o 
   3   7   8      470.26      385.36     19.26 o 
   4   7   8      466.10      392.76     20.85 o 
   5   7   8       19.79       20.90     10.20 o 
   6   7   8      278.05      335.19     25.44 o 
   7   7   8        0.09       -4.16     13.73 o 
   8   7   8       40.49       12.67     20.43 o 
   9   7   8        0.18       18.52     18.50 o 
  10   7   8       12.33       42.91     24.63 o 
   0   8   8       47.28       53.66     13.60 o 
   1   8   8      106.40       69.31      9.53 o 
   2   8   8      485.25      584.88     23.54 o 
   3   8   8        1.03       35.80     14.91 o 
   4   8   8      677.18      591.68     28.83 o 
   5   8   8       19.35       41.71     11.12 o 
   6   8   8       31.32       31.62     12.51 o 
   7   8   8        0.01        8.23     16.31 o 
   8   8   8        0.00       17.59     17.89 o 
   9   8   8        0.01       72.97     26.54 o 
   1   9   8        2.19       11.01      8.25 o 
   2   9   8        7.65       56.25     10.14 o 
   3   9   8        0.96       -1.29      7.51 o 
   4   9   8      215.68      169.28     16.49 o 
   5   9   8        1.03       -0.27      7.70 o 
   6   9   8       65.05       72.84     21.61 o 
   7   9   8        2.41       10.41     16.02 o 
   8   9   8        7.58       29.29     19.50 o 
   9   9   8        0.51       18.04     31.15 o 
   0  10   8      392.52      287.76     30.42 o 
   1  10   8       20.00       51.66     12.93 o 
   2  10   8      339.63      391.59     26.97 o 
   3  10   8       11.05       25.14      8.85 o 
   4  10   8       77.79       74.63     20.24 o 
   5  10   8        5.51        6.11     10.27 o 
   6  10   8        0.04      -14.04     14.04 o 
   7  10   8        0.59       -3.31     15.40 o 
   8  10   8        0.01      -23.51     23.51 o 
   1  11   8       17.65       24.40     11.98 o 
   2  11   8       25.99       23.01     11.66 o 
   3  11   8       54.30       51.97     15.87 o 
   4  11   8       70.85       87.47     21.76 o 
   5  11   8       16.58        7.75     15.62 o 
   6  11   8       19.47       48.04     28.95 o 
   7  11   8        0.78       -3.67     26.65 o 
   0  12   8        0.98        4.79     15.53 o 
   1  12   8       88.47       69.19     15.99 o 
   2  12   8        8.93       -8.21     11.43 o 
   3  12   8        3.31       17.55     16.76 o 
   4  12   8       16.53       -3.59     13.26 o 
   5  12   8        4.78       -6.77     22.29 o 
   6  12   8        5.13        0.31     29.74 o 
   1  13   8        2.46        6.77     14.05 o 
   2  13   8        0.30       38.38     19.94 o 
   3  13   8        4.64      -10.56     17.37 o 
   4  13   8        5.07       23.55     26.11 o 
   5  13   8        0.15       -3.92     23.83 o 
   0  14   8       28.97       11.86     20.20 o 
   1  14   8        0.24       10.90     22.36 o 
   2  14   8       33.08       31.33     26.65 o 
   1   0   9      419.66      637.53     45.72 o 
   2   0   9     4257.79     4393.57     95.59 o 
   3   0   9       21.22       14.82      8.50 o 
   4   0   9       34.32       42.58     12.30 o 
   5   0   9      526.33      651.50     27.44 o 
   6   0   9       39.48       72.19     11.27 o 
   7   0   9      474.62      486.65     31.95 o 
   8   0   9      111.57      138.64     25.20 o 
   9   0   9      153.64      209.02     28.49 o 
  10   0   9        3.59        3.01     21.07 o 
  11   0   9       11.71        6.69     24.54 o 
   0   1   9       83.12       98.32      6.45 o 
   1   1   9      226.48      307.56      7.86 o 
   2   1   9        1.41        3.04      3.36 o 
   3   1   9     4836.22     4674.94     75.27 o 
   4   1   9     1102.24     1102.02     25.04 o 
   5   1   9     1436.38     1703.30     41.78 o 
   6   1   9       21.52       31.19      8.15 o 
   7   1   9       47.92       21.36      8.20 o 
   8   1   9       36.96       40.54     11.40 o 
   9   1   9        8.17       27.58     11.71 o 
  10   1   9       58.38       56.00     17.44 o 
  11   1   9       25.65        9.00     17.63 o 
   1   2   9       50.02      111.07      5.98 o 
   2   2   9      974.01     1249.52     27.91 o 
   3   2   9      342.77      271.02     10.80 o 
   4   2   9      960.04      941.27     21.54 o 
   5   2   9     1059.21      999.77     25.17 o 
   6   2   9       35.54       33.97     10.14 o 
   7   2   9      593.22      497.17     26.66 o 
   8   2   9       30.37       40.01      9.83 o 
   9   2   9      129.80      156.63     28.56 o 
  10   2   9        7.37        8.50     16.36 o 
  11   2   9        5.44       13.38     20.82 o 
   0   3   9     2810.98     3110.52     71.68 o 
   1   3   9     1677.03     1404.28     23.98 o 
   2   3   9     2050.05     2093.72     40.49 o 
   3   3   9      919.82      995.59     29.16 o 
   4   3   9      822.09      795.13     22.56 o 
   5   3   9      875.47      847.12     26.08 o 
   6   3   9       30.18       36.83      7.51 o 
   7   3   9      158.41      148.26     13.22 o 
   8   3   9       31.70        5.32      7.84 o 
   9   3   9       12.37        2.85     10.58 o 
  10   3   9       36.26       65.61     19.15 o 
  11   3   9       12.27       52.49     22.91 o 
   1   4   9       99.20       87.53      7.12 o 
   2   4   9      788.18      764.87     18.98 o 
   3   4   9      722.46      735.28     15.71 o 
   4   4   9     1356.65     1365.70     28.22 o 
   5   4   9      646.81      522.60     18.99 o 
   6   4   9       85.47       88.03     11.32 o 
   7   4   9      218.29      176.64     19.57 o 
   8   4   9        7.34       21.67     10.25 o 
   9   4   9       72.08       97.69     21.01 o 
  10   4   9        7.38       15.97     14.27 o 
  11   4   9       12.34        9.16     20.26 o 
   0   5   9      196.20      196.58     10.17 o 
   1   5   9     1860.53     1623.15     39.49 o 
   2   5   9       21.85       19.76      8.30 o 
   3   5   9      482.24      531.05     17.85 o 
   4   5   9      309.02      282.34     15.99 o 
   5   5   9      364.03      293.18     17.44 o 
   6   5   9        1.52        4.07      9.31 o 
   7   5   9       15.05       20.28      9.35 o 
   8   5   9        1.41       10.02     15.85 o 
   9   5   9       31.43       31.46     14.66 o 
  10   5   9       18.77       21.82     21.41 o 
   1   6   9       57.18       44.10      7.42 o 
   2   6   9     1577.36     1833.41     45.71 o 
   3   6   9        0.70        7.01      8.11 o 
   4   6   9       50.24       55.46      8.48 o 
   5   6   9      252.97      188.33     14.75 o 
   6   6   9        4.18       19.32     11.00 o 
   7   6   9      170.15      200.10     21.31 o 
   8   6   9        3.42       30.60     16.84 o 
   9   6   9       56.94       52.64     25.82 o 
  10   6   9        7.59       11.73     19.72 o 
   0   7   9        8.92       33.28     16.43 o 
   1   7   9        4.52        2.17      4.25 o 
   2   7   9       71.01       49.09      7.46 o 
   3   7   9      686.74      767.38     30.31 o 
   4   7   9      293.12      312.29     18.02 o 
   5   7   9      605.47      484.70     33.69 o 
   6   7   9        7.75       -3.78      9.65 o 
   7   7   9       40.45       34.03     17.27 o 
   8   7   9        0.61       10.71     15.30 o 
   9   7   9        1.93       34.82     22.55 o 
  10   7   9        1.15       35.08     23.95 o 
   1   8   9       20.58       11.36      7.46 o 
   2   8   9       42.15       38.58      8.08 o 
   3   8   9        9.78        5.67      5.56 o 
   4   8   9      113.88      156.23     14.18 o 
   5   8   9      187.57      151.23     18.64 o 
   6   8   9       19.68       81.84     38.18 o 
   7   8   9      114.43       94.43     25.51 o 
   8   8   9        7.11       52.59     21.24 o 
   9   8   9       28.10       13.40     35.89 o 
   0   9   9      162.99      199.05     25.39 o 
   1   9   9      293.62      238.88     19.51 o 
   2   9   9      135.17      139.26     15.25 o 
   3   9   9      238.50      212.84     15.64 o 
   4   9   9       69.64       98.33     15.65 o 
   5   9   9       19.24       18.02     11.96 o 
   6   9   9        0.32       16.55     15.04 o 
   7   9   9        0.21       27.10     18.59 o 
   8   9   9        0.03       39.13     23.27 o 
   1  10   9       10.34       30.10     11.21 o 
   2  10   9        0.22       -3.29      8.34 o 
   3  10   9       58.86       34.08     11.29 o 
   4  10   9       32.70       26.23     17.58 o 
   5  10   9       45.07       24.34     16.40 o 
   6  10   9        9.11       -6.74     12.74 o 
   7  10   9       24.36       66.16     24.14 o 
   8  10   9        2.25       15.26     24.15 o 
   0  11   9        0.05       -3.14     13.25 o 
   1  11   9      102.67      151.40     18.84 o 
   2  11   9        2.14        3.48      9.78 o 
   3  11   9       62.05       83.73     17.20 o 
   4  11   9        6.37        6.42     14.74 o 
   5  11   9       20.68       46.99     31.28 o 
   6  11   9        0.04       -2.41     17.37 o 
   7  11   9        3.58       40.70     32.59 o 
   1  12   9        0.29       11.52     11.81 o 
   2  12   9       13.64       19.02     12.04 o 
   3  12   9        3.80        8.07     15.07 o 
   4  12   9        1.00        1.72     14.51 o 
   5  12   9       12.02        3.99     21.57 o 
   6  12   9        0.15       24.03     33.17 o 
   0  13   9        0.07      -14.05     21.18 o 
   1  13   9       12.32       12.10     13.26 o 
   2  13   9        4.40       19.38     20.56 o 
   3  13   9       17.15       55.50     29.46 o 
   4  13   9       10.46       11.64     23.35 o 
   1  14   9        0.01       -4.35     18.02 o 
   2  14   9        0.00       19.86     22.94 o 
   0   0  10     1059.72     1180.46     55.04 o 
   1   0  10       24.71       27.18      8.20 o 
   2   0  10     1588.58     1506.27     36.94 o 
   3   0  10      356.30      308.92     13.00 o 
   4   0  10      127.64      149.63     14.54 o 
   5   0  10      446.56      391.22     22.73 o 
   6   0  10      336.78      307.10     21.43 o 
   7   0  10       23.96       30.16     10.54 o 
   8   0  10        3.67       55.97     25.86 o 
   9   0  10       26.45       37.69     23.69 o 
  10   0  10       41.43       41.59     22.34 o 
  11   0  10        7.35       -1.50     20.57 o 
   1   1  10      206.70      350.36      9.59 o 
   2   1  10     3337.20     2848.64     44.79 o 
   3   1  10      249.38      263.12     11.27 o 
   4   1  10      188.40      138.06      8.90 o 
   5   1  10      824.06      833.39     25.55 o 
   6   1  10      132.95      169.86     11.20 o 
   7   1  10       83.03       74.46     10.92 o 
   8   1  10      193.25      180.54     17.71 o 
   9   1  10       84.70       60.07     14.15 o 
  10   1  10        0.05       -3.01     12.35 o 
  11   1  10       17.98       34.48     20.05 o 
   0   2  10      182.58      195.78     11.58 o 
   1   2  10    12498.37    13029.40    209.62 o 
   2   2  10      125.27      139.82      7.63 o 
   3   2  10     2430.97     2464.41     54.91 o 
   4   2  10       10.12       -1.63      3.61 o 
   5   2  10        3.13        7.03      4.04 o 
   6   2  10      326.62      352.03     18.08 o 
   7   2  10       33.88       25.50      7.93 o 
   8   2  10        0.00       15.48      8.81 o 
   9   2  10       10.97       19.54     11.84 o 
  10   2  10       49.71       51.60     17.40 o 
  11   2  10        3.15       11.12     22.60 o 
   1   3  10      221.20      200.62      7.11 o 
   2   3  10      675.48      499.41     15.03 o 
   3   3  10     2810.70     2728.89     59.03 o 
   4   3  10        9.79       15.22      6.72 o 
   5   3  10      952.99      911.51     32.34 o 
   6   3  10       44.10       96.80     13.53 o 
   7   3  10        1.35       -4.24      8.70 o 
   8   3  10       51.59       45.79     17.12 o 
   9   3  10       38.66       36.08     14.37 o 
  10   3  10        5.65       18.50     13.97 o 
  11   3  10       16.38       48.45     30.52 o 
   0   4  10     1693.39     1319.97     37.09 o 
   1   4  10     4331.08     4132.67     68.29 o 
   2   4  10      320.08      367.26     12.33 o 
   3   4  10      814.28      858.33     21.60 o 
   4   4  10       30.93       39.59      6.10 o 
   5   4  10        1.04        6.51      5.57 o 
   6   4  10      147.92      159.63     14.61 o 
   7   4  10        0.60       25.86     10.11 o 
   8   4  10        0.01       -9.14     12.10 o 
   9   4  10       17.48        5.72     12.26 o 
  10   4  10       33.61      110.55     28.92 o 
  11   4  10        0.86        1.52     18.56 o 
   1   5  10       29.21       -1.38      3.97 o 
   2   5  10      676.93      770.89     24.18 o 
   3   5  10      378.16      298.46     11.22 o 
   4   5  10      276.35      198.89     12.40 o 
   5   5  10      561.75      524.49     23.24 o 
   6   5  10       69.17      102.76     14.11 o 
   7   5  10       59.98       35.66     12.70 o 
   8   5  10       23.47       28.55     13.43 o 
   9   5  10       57.09       67.67     23.31 o 
  10   5  10        5.90       30.69     20.45 o 
   0   6  10      475.06      357.29     28.15 o 
   1   6  10      321.17      275.49     15.52 o 
   2   6  10      182.84      312.66     15.24 o 
   3   6  10      316.90      277.52     13.58 o 
   4   6  10       26.41       19.43      8.32 o 
   5   6  10       96.30      105.51     14.58 o 
   6   6  10      117.91      110.21     19.86 o 
   7   6  10       17.64       20.98     15.01 o 
   8   6  10        0.00        0.95     12.70 o 
   9   6  10        6.23       11.99     16.63 o 
  10   6  10       18.71       52.84     25.26 o 
   1   7  10       48.06       14.06      7.15 o 
   2   7  10       40.75       66.62      7.90 o 
   3   7  10       11.67        2.42      5.38 o 
   4   7  10        0.88        8.16      7.12 o 
   5   7  10       98.13      117.66     17.12 o 
   6   7  10        7.99       54.20     18.06 o 
   7   7  10        8.21       21.18     12.90 o 
   8   7  10       36.80       69.07     29.40 o 
   9   7  10       15.85        3.20     14.65 o 
   0   8  10        0.73        3.82     10.22 o 
   1   8  10      994.20      935.83     37.03 o 
   2   8  10        0.44       -3.84      6.01 o 
   3   8  10      409.37      459.83     21.57 o 
   4   8  10        9.89        1.98      8.64 o 
   5   8  10       44.27       55.81     17.47 o 
   6   8  10       33.80       36.37     13.75 o 
   7   8  10        0.04       23.02     18.04 o 
   8   8  10        0.24        3.76     14.87 o 
   9   8  10        0.03       56.38     27.40 o 
   1   9  10       24.16       94.54     13.39 o 
   2   9  10       46.09       60.72     11.76 o 
   3   9  10      217.10      192.73     14.32 o 
   4   9  10        3.35        3.86     10.48 o 
   5   9  10      179.71      185.59     22.92 o 
   6   9  10       18.28       28.94     14.08 o 
   7   9  10       26.35       42.04     20.33 o 
   8   9  10       21.71        9.98     17.13 o 
   0  10  10      150.15      101.86     25.23 o 
   1  10  10      117.74      114.31     16.10 o 
   2  10  10       54.97       53.15     13.53 o 
   3  10  10       36.26       62.99     12.21 o 
   4  10  10        7.33       39.21     20.26 o 
   5  10  10        2.21       -2.47     11.05 o 
   6  10  10        5.25      -16.51     16.51 o 
   7  10  10        0.38       14.90     16.96 o 
   8  10  10        0.30       -9.29     25.13 o 
   1  11  10        5.42       12.43     11.02 o 
   2  11  10       25.90       34.67     12.75 o 
   3  11  10       27.47       38.03     18.23 o 
   4  11  10        2.07       -2.37     13.25 o 
   5  11  10       17.77       18.99     18.78 o 
   6  11  10        3.00        1.14     17.31 o 
   7  11  10        3.43       11.59     22.76 o 
   0  12  10       15.00       11.75     23.32 o 
   1  12  10       98.28       93.13     22.44 o 
   2  12  10        2.62       11.19     13.63 o 
   3  12  10       42.82       40.68     20.75 o 
   4  12  10        0.99        6.36     16.06 o 
   5  12  10        4.80       42.90     29.13 o 
   6  12  10        3.42      -15.79     27.45 o 
   1  13  10        0.00       35.27     17.01 o 
   2  13  10        3.44       43.05     19.27 o 
   3  13  10        1.02      -22.84     22.84 o 
   4  13  10        1.41       -8.48     23.83 o 
   0  14  10        0.78      -21.07     46.52 o 
   1  14  10        1.77       22.08     24.43 o 
   1   0  11     3848.34     3824.01     91.85 o 
   2   0  11     1221.92     1106.65     30.39 o 
   3   0  11      491.35      484.90     18.97 o 
   4   0  11       25.43       74.47     10.18 o 
   5   0  11      125.78      127.25     12.21 o 
   6   0  11      341.59      345.55     21.50 o 
   7   0  11       95.27       69.75     12.48 o 
   8   0  11      321.37      418.16     38.92 o 
   9   0  11       57.73       92.19     25.74 o 
  10   0  11       74.24       32.22     33.75 o 
  11   0  11        4.69        7.68     23.21 o 
   0   1  11     5194.04     5215.07    126.52 o 
   1   1  11      120.01      179.03      7.58 o 
   2   1  11     1415.05     1217.73     20.98 o 
   3   1  11       68.46       52.39      5.05 o 
   4   1  11      315.30      311.82     14.11 o 
   5   1  11      382.54      439.69     15.44 o 
   6   1  11       72.34       80.59      8.63 o 
   7   1  11       29.36       15.83      8.66 o 
   8   1  11       36.77       21.71     10.73 o 
   9   1  11        3.69       14.35     12.37 o 
  10   1  11        2.37       11.36     14.55 o 
  11   1  11        0.58       22.85     26.58 o 
   1   2  11     1238.59     1272.44     25.19 o 
   2   2  11     1716.75     1506.71     35.52 o 
   3   2  11        0.49        4.38      5.90 o 
   4   2  11      589.84      632.99     24.78 o 
   5   2  11      467.45      464.95     18.16 o 
   6   2  11      173.51      158.09     14.66 o 
   7   2  11        0.69        6.25      8.08 o 
   8   2  11      223.40      286.31     20.95 o 
   9   2  11       37.78       25.75     12.40 o 
  10   2  11       47.27       52.59     23.10 o 
  11   2  11        0.05       14.21     19.01 o 
   0   3  11    18324.42    18952.33    487.04 o 
   1   3  11       95.53       99.67      5.95 o 
   2   3  11     3228.24     3370.24     68.62 o 
   3   3  11     1048.51      997.42     26.87 o 
   4   3  11       49.04       49.30      6.16 o 
   5   3  11      590.24      619.60     26.29 o 
   6   3  11       37.63       46.27     11.37 o 
   7   3  11       33.55       62.91     12.68 o 
   8   3  11        0.95       24.23     16.72 o 
   9   3  11        9.43        6.93     12.82 o 
  10   3  11        7.34       14.05     17.26 o 
  11   3  11        0.32       28.82     24.61 o 
   1   4  11      432.18      409.65     12.34 o 
   2   4  11     2101.56     2028.44     36.26 o 
   3   4  11       46.15       69.03     10.40 o 
   4   4  11      142.81      109.36      7.75 o 
   5   4  11       70.47       99.15     11.03 o 
   6   4  11       94.91       90.94     11.81 o 
   7   4  11        0.09       -8.00      8.00 o 
   8   4  11      208.58      223.22     20.81 o 
   9   4  11       16.60       12.95     13.46 o 
  10   4  11       24.17       22.56     21.72 o 
   0   5  11     3342.90     3121.21    113.81 o 
   1   5  11       41.95       35.87      7.31 o 
   2   5  11      451.70      450.76     15.18 o 
   3   5  11      337.93      275.26     15.80 o 
   4   5  11       36.33       29.01      6.78 o 
   5   5  11       48.37       57.11     11.27 o 
   6   5  11      172.34      150.54     14.38 o 
   7   5  11       69.99       62.68     11.69 o 
   8   5  11       33.21       53.47     20.97 o 
   9   5  11        8.66       -8.86     14.11 o 
  10   5  11        0.05       41.38     26.13 o 
   1   6  11      272.29      217.31     11.53 o 
   2   6  11       49.88       99.12      9.69 o 
   3   6  11       65.18       72.52      7.46 o 
   4   6  11        7.88        4.10      7.59 o 
   5   6  11       30.96        8.61      9.93 o 
   6   6  11      138.65      220.43     22.59 o 
   7   6  11        1.56       -0.36      9.82 o 
   8   6  11      109.95      143.56     25.01 o 
   9   6  11        7.74       15.19     18.79 o 
  10   6  11       12.47       12.74     18.99 o 
   0   7  11     1014.67      946.75     58.52 o 
   1   7  11        4.18        7.03      5.18 o 
   2   7  11      322.37      337.95     15.55 o 
   3   7  11      162.58      166.30     11.16 o 
   4   7  11       62.03       83.14     15.15 o 
   5   7  11       93.88      103.89     16.22 o 
   6   7  11        7.22       13.93     12.40 o 
   7   7  11        2.40       19.51     13.98 o 
   8   7  11        2.22       11.41     14.79 o 
   9   7  11       10.80       -1.20     18.40 o 
   1   8  11       33.18       44.30     11.59 o 
   2   8  11       34.55      106.51     15.75 o 
   3   8  11        6.77       21.59      8.38 o 
   4   8  11       66.50       46.40     13.02 o 
   5   8  11       35.33       32.62     12.41 o 
   6   8  11       54.09       55.61     16.62 o 
   7   8  11        0.01        5.39     12.46 o 
   8   8  11       25.28       11.14     16.64 o 
   9   8  11        1.19       -8.74     19.20 o 
   0   9  11      748.67      746.82     50.09 o 
   1   9  11       94.11      132.03     14.60 o 
   2   9  11      285.24      293.41     20.78 o 
   3   9  11       37.32       74.59     10.34 o 
   4   9  11       30.39       20.61     11.61 o 
   5   9  11        1.13       -2.80     10.87 o 
   6   9  11        4.33      -10.42     12.19 o 
   7   9  11        2.16       11.94     16.10 o 
   8   9  11        0.93        5.93     16.81 o 
   1  10  11        3.50        4.85      9.16 o 
   2  10  11      134.55      157.01     18.55 o 
   3  10  11        4.14       23.40     13.81 o 
   4  10  11       87.16       43.18     17.15 o 
   5  10  11        6.43       -8.21     14.28 o 
   6  10  11       20.26       13.70     19.39 o 
   7  10  11        0.01       17.41     22.95 o 
   0  11  11      268.07      222.52     30.51 o 
   1  11  11        6.20       20.57     14.22 o 
   2  11  11       87.35       97.86     16.74 o 
   3  11  11        3.39       -7.32     14.04 o 
   4  11  11        3.14       -8.71     13.93 o 
   5  11  11        7.01       36.23     23.35 o 
   6  11  11        0.86        1.23     16.88 o 
   1  12  11        7.60       15.24     12.40 o 
   2  12  11       12.31       17.25     15.42 o 
   3  12  11        3.65      -16.48     17.70 o 
   4  12  11        5.20       24.71     19.39 o 
   5  12  11        0.89       17.76     23.53 o 
   0  13  11       18.08       13.69     23.10 o 
   1  13  11        3.31       34.99     20.72 o 
   2  13  11        9.04       17.27     20.15 o 
   3  13  11       10.26       38.25     23.22 o 
   4  13  11        2.31       32.65     27.17 o 
   0   0  12    11592.56    11691.11    546.19 o 
   1   0  12     2083.58     2051.46     56.24 o 
   2   0  12     1124.88     1070.09     31.73 o 
   3   0  12        3.90        8.92      8.01 o 
   4   0  12      108.21       99.36     11.78 o 
   5   0  12       71.09      108.32     11.85 o 
   6   0  12      611.77      697.13     33.95 o 
   7   0  12       75.83       76.22     18.44 o 
   8   0  12        1.71        8.78     24.85 o 
   9   0  12       60.22       91.61     26.76 o 
  10   0  12        5.19       23.35     17.11 o 
  11   0  12        3.93        6.98     30.13 o 
   1   1  12      398.89      255.86      8.95 o 
   2   1  12      287.24      201.77      7.12 o 
   3   1  12      139.11      115.94      7.52 o 
   4   1  12      170.75      215.82      9.23 o 
   5   1  12       12.51       28.57      7.23 o 
   6   1  12      125.11      100.00     10.08 o 
   7   1  12      183.68      211.25     18.08 o 
   8   1  12       90.99      117.66     16.99 o 
   9   1  12       51.02       44.13     15.65 o 
  10   1  12       43.84       71.09     24.52 o 
  11   1  12        0.06        4.72     17.59 o 
   0   2  12      597.41      571.72     22.18 o 
   1   2  12     1221.51     1344.67     26.89 o 
   2   2  12       91.14       65.37      6.70 o 
   3   2  12        1.73       -2.93      4.14 o 
   4   2  12      318.88      287.44     13.42 o 
   5   2  12       19.44       35.73      7.92 o 
   6   2  12      532.07      579.94     27.53 o 
   7   2  12       51.15       67.03     12.08 o 
   8   2  12        6.16       15.01     10.34 o 
   9   2  12       28.04       24.00     12.96 o 
  10   2  12        1.79       22.89     17.32 o 
  11   2  12        1.87      -18.68     23.24 o 
   1   3  12     2091.80     1998.54     42.24 o 
   2   3  12     1131.49     1048.27     26.83 o 
   3   3  12      232.16      235.99     14.21 o 
   4   3  12     1297.44     1226.74     34.33 o 
   5   3  12       19.06        6.83      9.87 o 
   6   3  12      392.02      352.18     21.03 o 
   7   3  12      170.76      163.60     16.40 o 
   8   3  12      142.54       99.93     15.40 o 
   9   3  12       39.43       43.74     16.49 o 
  10   3  12       42.54       87.83     24.30 o 
   0   4  12     2206.09     2205.46     62.32 o 
   1   4  12     2715.88     2575.48     51.09 o 
   2   4  12     1858.75     1832.02     41.44 o 
   3   4  12       27.41       35.38      7.61 o 
   4   4  12      425.98      419.77     16.75 o 
   5   4  12       12.60       18.09     12.25 o 
   6   4  12       21.82       29.21     11.03 o 
   7   4  12        3.84       32.86     10.14 o 
   8   4  12        0.09        9.84      9.71 o 
   9   4  12        9.14       -2.76     11.52 o 
  10   4  12        0.71       15.65     19.94 o 
   1   5  12      623.03      744.05     25.10 o 
   2   5  12       33.74       48.91      7.02 o 
   3   5  12       31.06       46.60      9.27 o 
   4   5  12       47.04       13.40      8.00 o 
   5   5  12        0.32        3.67      5.57 o 
   6   5  12        9.11       34.04     12.56 o 
   7   5  12       58.66       68.98     15.31 o 
   8   5  12       33.99       24.21     15.24 o 
   9   5  12       10.88       -3.92     13.08 o 
  10   5  12       17.57       15.73     26.10 o 
   0   6  12       75.38       77.12     14.91 o 
   1   6  12      171.65      184.25     12.85 o 
   2   6  12      253.69      291.25     14.95 o 
   3   6  12        7.79       19.71      9.76 o 
   4   6  12      195.65      163.76     14.12 o 
   5   6  12       11.02       -2.14      9.11 o 
   6   6  12       91.23       73.50     15.29 o 
   7   6  12       13.05       16.03     13.92 o 
   8   6  12       17.13       48.12     20.62 o 
   9   6  12        3.69        1.83     12.82 o 
  10   6  12        0.29       25.58     22.95 o 
   1   7  12        3.30       44.61     10.81 o 
   2   7  12       21.74       38.08      7.40 o 
   3   7  12        7.94       15.30     12.97 o 
   4   7  12       48.11       67.18     13.66 o 
   5   7  12       23.38       32.40     12.00 o 
   6   7  12       94.85      102.21     17.24 o 
   7   7  12       60.35       69.84     20.07 o 
   8   7  12       88.19      101.41     26.13 o 
   9   7  12       12.08       -3.15     15.62 o 
   0   8  12      253.18      220.82     26.25 o 
   1   8  12       66.43       77.56     11.74 o 
   2   8  12      126.85      212.05     21.52 o 
   3   8  12       13.71       18.43      7.65 o 
   4   8  12       50.93       53.99     17.59 o 
   5   8  12       20.10       19.25     11.42 o 
   6   8  12       57.44       49.08     15.91 o 
   7   8  12        6.01        3.01     14.16 o 
   8   8  12        1.45       11.16     16.75 o 
   9   8  12        3.98        8.78     20.09 o 
   1   9  12       34.87       63.66     13.29 o 
   2   9  12      107.52      157.00     16.75 o 
   3   9  12       40.67       35.25     14.02 o 
   4   9  12       69.22       77.95     15.41 o 
   5   9  12        8.46        3.87      9.62 o 
   6   9  12       30.12       24.08     14.53 o 
   7   9  12        7.47       53.39     26.64 o 
   8   9  12       14.50       38.31     21.74 o 
   0  10  12      482.94      395.46     41.32 o 
   1  10  12      228.86      262.39     26.19 o 
   2  10  12      199.92      248.22     22.88 o 
   3  10  12        3.53      -10.72     13.20 o 
   4  10  12       29.18       20.78     15.06 o 
   5  10  12        0.52       23.96     15.63 o 
   6  10  12        9.13       32.52     22.24 o 
   7  10  12        0.04        1.50     17.25 o 
   1  11  12       30.75       47.54     13.86 o 
   2  11  12        0.43      -11.88     11.88 o 
   3  11  12       38.22       74.45     25.14 o 
   4  11  12        1.24       -5.48     14.33 o 
   5  11  12        4.23       -7.74     16.51 o 
   6  11  12        5.75      -17.05     20.42 o 
   0  12  12        4.25        8.24     16.53 o 
   1  12  12        7.62       17.62     14.08 o 
   2  12  12        0.14       27.51     17.16 o 
   3  12  12        0.05       15.14     16.27 o 
   4  12  12       10.67       10.86     17.75 o 
   5  12  12        0.28        9.68     23.23 o 
   1  13  12        0.26       36.76     28.65 o 
   2  13  12        0.29        1.85     15.25 o 
   3  13  12        0.01        8.12     21.94 o 
   1   0  13       43.62       50.81      7.58 o 
   2   0  13       41.75       48.48      8.73 o 
   3   0  13       43.98       21.73      6.50 o 
   4   0  13      163.51      158.09     15.53 o 
   5   0  13       26.59        9.96      7.12 o 
   6   0  13      148.09      192.76     17.64 o 
   7   0  13      239.82      190.72     23.25 o 
   8   0  13        1.93      105.72     98.63 o 
   9   0  13      114.29      157.00     32.72 o 
  10   0  13        0.35       -3.14     17.49 o 
  11   0  13       21.67       -7.37     25.08 o 
   0   1  13      272.90      268.41     14.05 o 
   1   1  13     2248.70     2244.14     44.07 o 
   2   1  13       77.90       87.73      6.90 o 
   3   1  13       93.04       96.91      7.76 o 
   4   1  13      168.21      118.32      9.96 o 
   5   1  13      478.74      498.39     19.56 o 
   6   1  13      116.00      160.08     23.42 o 
   7   1  13      113.99       98.40     12.83 o 
   8   1  13       18.13       35.15     12.66 o 
   9   1  13       38.60       45.17     16.13 o 
  10   1  13        7.88       19.68     16.11 o 
  11   1  13       15.35       15.87     26.02 o 
   1   2  13      791.06      762.06     20.25 o 
   2   2  13       23.96       20.70      5.89 o 
   3   2  13     1827.81     1860.69     46.26 o 
   4   2  13      237.20      273.18     12.96 o 
   5   2  13      107.51      140.48     11.17 o 
   6   2  13       49.77       44.20      9.91 o 
   7   2  13      255.68      254.53     19.95 o 
   8   2  13        2.16       18.90     11.07 o 
   9   2  13       87.36       65.45     17.65 o 
  10   2  13        3.34        5.54     16.11 o 
   0   3  13      224.13      226.05     14.10 o 
   1   3  13     5698.43     5362.32    109.13 o 
   2   3  13       25.39       37.67      6.04 o 
   3   3  13      251.27      319.78     13.26 o 
   4   3  13       30.54       33.88      6.47 o 
   5   3  13      179.01      183.16     12.91 o 
   6   3  13       72.07       45.50     10.92 o 
   7   3  13      104.77      122.87     14.47 o 
   8   3  13        4.66        4.27      8.93 o 
   9   3  13        6.24        2.83     10.63 o 
  10   3  13        0.96       -6.49     18.91 o 
   1   4  13      863.30      810.66     21.18 o 
   2   4  13      141.95      144.05      8.52 o 
   3   4  13     1254.48     1133.09     31.08 o 
   4   4  13       34.48       20.09      5.69 o 
   5   4  13       12.01       11.78      7.64 o 
   6   4  13        0.54       11.89      7.66 o 
   7   4  13      215.23      220.68     19.86 o 
   8   4  13        3.43       12.34      9.51 o 
   9   4  13       77.20       31.86     19.53 o 
  10   4  13        1.24       17.91     20.32 o 
   0   5  13      248.84      274.14     14.39 o 
   1   5  13     1035.70      904.47     26.65 o 
   2   5  13      186.88      232.94     13.52 o 
   3   5  13      108.03      152.82     13.41 o 
   4   5  13      174.33      176.92     13.32 o 
   5   5  13      139.33      143.54     17.19 o 
   6   5  13      391.41      412.23     31.00 o 
   7   5  13       21.04       33.99     12.86 o 
   8   5  13       10.54        0.17     11.23 o 
   9   5  13       26.25       30.04     17.19 o 
  10   5  13        2.29       10.54     18.45 o 
   1   6  13       33.16       89.80      9.61 o 
   2   6  13        4.11       11.19      7.11 o 
   3   6  13        5.91       13.92      7.30 o 
   4   6  13       21.04       32.11      9.37 o 
   5   6  13       35.61       52.79     13.90 o 
   6   6  13       12.27       22.24     13.39 o 
   7   6  13      154.69      225.52     24.33 o 
   8   6  13        0.83       35.87     22.92 o 
   9   6  13       54.12       75.55     26.09 o 
   0   7  13      449.89      418.38     34.28 o 
   1   7  13      245.06      229.06     18.84 o 
   2   7  13      103.05      120.94     11.52 o 
   3   7  13       86.61      120.48     13.14 o 
   4   7  13        0.04       20.64     10.24 o 
   5   7  13      191.35      185.77     21.08 o 
   6   7  13        8.27       27.06     13.35 o 
   7   7  13       52.89       33.79     16.42 o 
   8   7  13        3.01       -2.96     17.40 o 
   9   7  13        1.22       22.30     18.76 o 
   1   8  13      139.05      180.20     16.97 o 
   2   8  13       84.57      110.22     15.09 o 
   3   8  13      237.12      212.19     17.88 o 
   4   8  13       48.37       49.93     15.68 o 
   5   8  13       88.59       50.86     15.03 o 
   6   8  13        0.40       -3.68     10.78 o 
   7   8  13       94.60      101.57     24.95 o 
   8   8  13        0.46        4.27     14.54 o 
   0   9  13       13.81       17.79     14.96 o 
   1   9  13      522.67      547.39     31.32 o 
   2   9  13        1.17        5.55      9.85 o 
   3   9  13       70.44      128.63     17.62 o 
   4   9  13        7.91      -14.24     14.24 o 
   5   9  13       25.68       14.01     11.87 o 
   6   9  13       14.68        8.84     12.67 o 
   7   9  13        3.29        1.97     14.41 o 
   8   9  13       11.18        5.75     20.30 o 
   1  10  13       15.68       10.13     10.31 o 
   2  10  13       11.54       17.76     12.63 o 
   3  10  13       17.76       14.05     14.61 o 
   4  10  13        2.47        0.43     12.28 o 
   5  10  13        3.95       -2.81     13.34 o 
   6  10  13        0.61        1.99     15.58 o 
   7  10  13       15.66       32.99     24.05 o 
   0  11  13        1.28       37.95     23.11 o 
   1  11  13       49.75       39.54     14.25 o 
   2  11  13        7.85       43.34     15.55 o 
   3  11  13        8.73       -2.98     12.83 o 
   4  11  13        9.71       17.42     16.71 o 
   5  11  13       10.08       18.94     22.78 o 
   6  11  13        1.39       13.92     20.27 o 
   1  12  13        2.11       19.17     13.81 o 
   2  12  13        0.06       15.26     16.11 o 
   3  12  13        6.27       18.07     18.26 o 
   4  12  13        1.29        4.66     15.60 o 
   5  12  13        6.33        4.70     21.78 o 
   0  13  13        0.05       21.80     23.59 o 
   1  13  13       12.50       -0.88     13.66 o 
   2  13  13        0.12       21.75     20.21 o 
   3  13  13       10.32        7.50     17.94 o 
   0   0  14     6826.03     5766.02    298.85 o 
   1   0  14       33.11       58.54      8.62 o 
   2   0  14       83.77      121.71     13.18 o 
   3   0  14      243.96      327.32     17.37 o 
   4   0  14      427.32      324.58     17.40 o 
   5   0  14       74.08       72.21     20.90 o 
   6   0  14      843.48      833.87     46.75 o 
   7   0  14      248.66      261.27     26.80 o 
   8   0  14        1.90       16.31     17.02 o 
   9   0  14        1.10       11.86     19.58 o 
  10   0  14       24.61       37.09     25.02 o 
   1   1  14     2040.38     1891.39     40.88 o 
   2   1  14        0.21        5.63      3.91 o 
   3   1  14      960.17      938.82     27.32 o 
   4   1  14       32.98       84.46      8.94 o 
   5   1  14        0.30       12.13      7.93 o 
   6   1  14      234.05      231.72     15.61 o 
   7   1  14      157.16      107.14     14.23 o 
   8   1  14       64.46       66.60     17.53 o 
   9   1  14       54.61       88.21     19.70 o 
  10   1  14        8.70       -0.99     12.64 o 
   0   2  14     1191.67     1311.97     45.25 o 
   1   2  14     5128.10     5193.75    105.87 o 
   2   2  14     1207.43     1176.23     36.05 o 
   3   2  14      322.29      286.73     13.72 o 
   4   2  14       27.93       38.90      6.82 o 
   5   2  14      155.31      175.72     12.50 o 
   6   2  14      131.93      151.72     14.44 o 
   7   2  14       78.24       96.21     14.16 o 
   8   2  14       15.67       16.42      9.09 o 
   9   2  14        5.58        8.75     12.26 o 
  10   2  14       18.98       22.83     17.49 o 
   1   3  14      100.47       94.19      7.19 o 
   2   3  14     2273.39     2047.10     50.25 o 
   3   3  14       81.49       83.66      7.79 o 
   4   3  14      442.35      416.21     16.96 o 
   5   3  14       85.00      100.78     11.86 o 
   6   3  14      104.08      105.01     13.33 o 
   7   3  14      102.66      132.61     16.20 o 
   8   3  14        8.57       14.95     14.25 o 
   9   3  14       42.20       12.15     13.37 o 
  10   3  14        0.12        0.20     19.34 o 
   0   4  14      158.92      105.35     14.25 o 
   1   4  14      497.26      513.88     16.37 o 
   2   4  14       82.13      102.36      7.94 o 
   3   4  14       20.25       27.65      6.46 o 
   4   4  14       34.57       36.67      7.81 o 
   5   4  14      184.37      229.12     16.37 o 
   6   4  14      218.54      197.54     16.38 o 
   7   4  14      111.50       81.02     13.30 o 
   8   4  14        1.23        1.45      8.91 o 
   9   4  14        0.20        8.76     16.81 o 
  10   4  14        7.89       -7.07     18.65 o 
   1   5  14       92.40      130.02     10.06 o 
   2   5  14       67.07       95.74      9.90 o 
   3   5  14      364.65      305.09     17.60 o 
   4   5  14        8.71       23.70      9.02 o 
   5   5  14      201.66      176.55     18.66 o 
   6   5  14      132.62      156.20     20.77 o 
   7   5  14       27.66       46.05     14.78 o 
   8   5  14       89.75      127.23     24.22 o 
   9   5  14       17.64       17.87     18.25 o 
  10   5  14        5.89      -20.47     24.69 o 
   0   6  14       40.89      101.79     17.53 o 
   1   6  14      380.54      276.47     14.04 o 
   2   6  14       23.23       55.05      9.56 o 
   3   6  14        6.84       21.53      8.50 o 
   4   6  14      135.57      125.33     12.35 o 
   5   6  14       21.95       36.42     13.70 o 
   6   6  14       63.47       79.99     16.76 o 
   7   6  14       25.09       94.15     27.88 o 
   8   6  14        7.40       21.56     16.15 o 
   9   6  14        0.24       29.27     20.09 o 
   1   7  14       76.25      115.92     13.07 o 
   2   7  14       12.67       31.74      9.08 o 
   3   7  14       64.51       82.95     13.81 o 
   4   7  14        3.95        0.78      8.34 o 
   5   7  14        0.32       20.26     12.00 o 
   6   7  14       46.32       62.59     24.92 o 
   7   7  14        6.07       25.36     16.28 o 
   8   7  14        7.22       27.18     16.89 o 
   9   7  14       19.60       19.07     20.33 o 
   0   8  14       53.42       42.82     14.46 o 
   1   8  14      788.01      893.89     41.13 o 
   2   8  14       98.67      151.48     17.68 o 
   3   8  14       88.84      123.60     15.98 o 
   4   8  14       42.98       22.04      9.82 o 
   5   8  14       22.79       14.16     11.82 o 
   6   8  14       13.34        5.83     12.51 o 
   7   8  14       18.76       26.80     19.14 o 
   8   8  14        0.11       19.65     18.42 o 
   1   9  14       89.98      155.49     18.16 o 
   2   9  14       45.62       74.89     15.93 o 
   3   9  14      116.60      122.26     17.22 o 
   4   9  14       34.79       45.93     16.44 o 
   5   9  14       17.49       35.68     17.61 o 
   6   9  14       25.87        9.71     13.86 o 
   7   9  14       21.51       46.61     21.55 o 
   8   9  14        8.52        8.86     21.00 o 
   0  10  14       49.97       92.57     29.10 o 
   1  10  14       30.56       17.95     12.95 o 
   2  10  14       22.42       34.31     14.92 o 
   3  10  14        0.23       26.90     16.69 o 
   4  10  14        2.16        0.14     11.31 o 
   5  10  14        1.51       -0.62     12.21 o 
   6  10  14        2.29       22.38     18.69 o 
   7  10  14        3.62       -2.53     17.11 o 
   1  11  14        5.00       20.09     14.06 o 
   2  11  14       12.81       11.29     12.39 o 
   3  11  14        4.56       -5.98     14.22 o 
   4  11  14        7.16       12.73     16.79 o 
   5  11  14        1.41       26.54     21.58 o 
   6  11  14        5.33       38.86     23.02 o 
   0  12  14       16.48       71.52     41.47 o 
   1  12  14       39.62       36.39     18.86 o 
   2  12  14        6.90        4.10     14.78 o 
   3  12  14       15.19       23.52     17.42 o 
   4  12  14        1.47       -3.83     15.35 o 
   1  13  14        0.42        6.28     17.00 o 
   2  13  14        0.05       23.54     19.31 o 
   1   0  15       63.21       27.19      8.94 o 
   2   0  15     5032.10     5058.50    145.19 o 
   3   0  15       32.47       26.88     10.60 o 
   4   0  15      378.35      409.26     31.36 o 
   5   0  15       16.85       14.18     20.32 o 
   6   0  15       91.01       67.56     15.36 o 
   7   0  15        8.63        3.19     15.90 o 
   8   0  15       70.32       91.83     24.22 o 
   9   0  15       53.35       60.32     28.56 o 
  10   0  15        0.15       51.88     31.16 o 
   0   1  15     4166.42     4405.07    130.48 o 
   1   1  15      403.12      414.38     14.48 o 
   2   1  15      460.28      411.98     12.87 o 
   3   1  15      145.49      169.93     10.67 o 
   4   1  15      122.63      129.64     10.78 o 
   5   1  15        1.24       16.00      7.01 o 
   6   1  15       30.94       50.85     11.07 o 
   7   1  15       16.84       64.18     13.43 o 
   8   1  15       10.67       32.04     14.82 o 
   9   1  15        6.32       -1.10     11.00 o 
  10   1  15        0.73       51.27     25.94 o 
   1   2  15       69.07       45.94      7.97 o 
   2   2  15      511.11      461.20     18.88 o 
   3   2  15        7.53       28.98     10.27 o 
   4   2  15       25.45       25.48      8.40 o 
   5   2  15       16.14       21.70      8.60 o 
   6   2  15       80.45       85.34     15.85 o 
   7   2  15        0.04        1.00      8.01 o 
   8   2  15      103.25      120.68     19.43 o 
   9   2  15       30.63       23.29     15.19 o 
  10   2  15       12.40        6.75     18.95 o 
   0   3  15     6003.84     5998.82    179.99 o 
   1   3  15        8.28       19.94      8.00 o 
   2   3  15     1595.96     1565.51     43.00 o 
   3   3  15       26.14       28.42      6.48 o 
   4   3  15      194.53      188.67     13.18 o 
   5   3  15      186.03      183.07     14.62 o 
   6   3  15       11.86       18.09      8.42 o 
   7   3  15      133.49      145.40     16.56 o 
   8   3  15        0.90       -3.74      8.89 o 
   9   3  15       10.78       -5.39     14.26 o 
  10   3  15       12.64       24.47     22.30 o 
   1   4  15        0.29        2.25      4.22 o 
   2   4  15      666.00      677.35     22.71 o 
   3   4  15      176.51      146.05     10.68 o 
   4   4  15      717.29      623.10     24.70 o 
   5   4  15      122.56      109.87     12.93 o 
   6   4  15      112.83      127.10     14.32 o 
   7   4  15        6.63        0.41      8.25 o 
   8   4  15       17.75        9.15     12.10 o 
   9   4  15       26.14       13.30     18.57 o 
  10   4  15        6.12       -2.53     18.24 o 
   0   5  15     1256.23     1053.28     40.76 o 
   1   5  15       76.55       92.66      9.17 o 
   2   5  15      164.42      163.95     13.37 o 
   3   5  15      156.96      155.75     13.55 o 
   4   5  15        6.58       39.39     10.34 o 
   5   5  15        1.10       -1.81      8.54 o 
   6   5  15       39.41       30.02     16.37 o 
   7   5  15        5.62       26.22     17.55 o 
   8   5  15       10.86       15.53     13.17 o 
   9   5  15        2.09       23.57     22.12 o 
   1   6  15       63.75       80.94      9.34 o 
   2   6  15      208.25      260.20     16.91 o 
   3   6  15       13.38        9.61      7.51 o 
   4   6  15      119.41      112.30     13.48 o 
   5   6  15        2.65        4.64      9.40 o 
   6   6  15       22.70       41.83     15.08 o 
   7   6  15        6.57       29.91     14.40 o 
   8   6  15       26.05       64.86     20.77 o 
   9   6  15        8.19       15.82     27.65 o 
   0   7  15      685.66      578.84     40.35 o 
   1   7  15      142.70      110.49     13.33 o 
   2   7  15      169.59      169.67     14.80 o 
   3   7  15       26.97       26.66      8.75 o 
   4   7  15       64.11       86.06     14.39 o 
   5   7  15       22.58        5.17      9.68 o 
   6   7  15       43.50       23.24     12.86 o 
   7   7  15       34.15       45.36     18.04 o 
   8   7  15        0.00       13.00     15.46 o 
   9   7  15        2.25        8.28     19.58 o 
   1   8  15       18.77       36.29     13.68 o 
   2   8  15      107.57      158.17     18.72 o 
   3   8  15        8.76       37.30     13.06 o 
   4   8  15       10.00       20.95     11.84 o 
   5   8  15        3.66       12.95     11.55 o 
   6   8  15       15.22       14.73     13.53 o 
   7   8  15        1.16      -12.02     14.89 o 
   8   8  15       26.49      -11.70     16.99 o 
   0   9  15      712.75      649.67     51.78 o 
   1   9  15       15.87       53.02     15.41 o 
   2   9  15      199.54      245.55     25.13 o 
   3   9  15        0.49       15.97     15.32 o 
   4   9  15        9.35       25.88     17.23 o 
   5   9  15        1.97       12.46     14.13 o 
   6   9  15        0.15      -17.23     17.23 o 
   7   9  15        0.67       -3.34     16.76 o 
   1  10  15        8.62       -4.10     11.13 o 
   2  10  15      167.54      178.25     23.78 o 
   3  10  15       27.41       10.42     14.17 o 
   4  10  15       83.98       79.17     21.48 o 
   5  10  15        5.26       -5.04     14.13 o 
   6  10  15       22.47       49.06     24.16 o 
   0  11  15       21.46        5.92     18.08 o 
   1  11  15       30.20       41.44     17.45 o 
   2  11  15        8.68        8.59     15.81 o 
   3  11  15        1.10        5.67     13.77 o 
   4  11  15        6.54       33.65     18.93 o 
   5  11  15        5.41       22.23     18.73 o 
   1  12  15        0.26       13.60     16.63 o 
   2  12  15        1.56       21.57     22.22 o 
   3  12  15        0.58       10.07     16.81 o 
   4  12  15        0.42       34.66     21.69 o 
   0  13  15       30.95       15.34     28.90 o 
   1  13  15       20.45       41.99     20.97 o 
   0   0  16     3078.95     3410.41    200.79 o 
   1   0  16       34.34       65.91     14.06 o 
   2   0  16      562.25      473.76     23.30 o 
   3   0  16     1265.57      906.53     33.31 o 
   4   0  16       24.05       -3.64     10.28 o 
   5   0  16       46.22      106.99     18.06 o 
   6   0  16      236.82      279.52     26.58 o 
   7   0  16        0.13       16.73     18.14 o 
   8   0  16        0.07       14.62     17.83 o 
   9   0  16        4.36       23.57     23.70 o 
  10   0  16       13.39       30.39     24.07 o 
   1   1  16       19.77       -0.49      5.73 o 
   2   1  16       12.49       27.27      5.89 o 
   3   1  16        4.84       23.83      9.43 o 
   4   1  16      165.52      134.42     12.44 o 
   5   1  16      349.38      392.13     19.25 o 
   6   1  16       64.95       40.76     10.92 o 
   7   1  16       61.86       43.18     12.53 o 
   8   1  16      253.58      260.54     27.52 o 
   9   1  16       11.23       18.62     21.43 o 
  10   1  16       34.73       27.44     19.79 o 
   0   2  16     1354.51     1432.74     51.36 o 
   1   2  16      230.90      315.70     12.73 o 
   2   2  16      228.72      252.01     14.81 o 
   3   2  16      376.00      377.13     16.92 o 
   4   2  16       32.26       49.69      8.46 o 
   5   2  16        5.91       -5.58      6.14 o 
   6   2  16      198.83      180.27     16.86 o 
   7   2  16        1.59       11.26      9.84 o 
   8   2  16        1.51      -13.44     13.44 o 
   9   2  16        0.05       11.35     13.85 o 
  10   2  16        3.74       20.17     21.47 o 
   1   3  16      136.43      100.38      8.64 o 
   2   3  16      100.75      102.60      9.20 o 
   3   3  16      179.78      148.16     10.61 o 
   4   3  16       15.38        3.58      5.98 o 
   5   3  16      565.31      504.10     29.18 o 
   6   3  16      157.47      174.35     16.15 o 
   7   3  16       92.48       52.65     13.83 o 
   8   3  16      169.38      164.55     21.12 o 
   9   3  16       18.54       44.75     20.40 o 
  10   3  16        7.05       17.31     22.09 o 
   0   4  16      324.28      293.51     17.35 o 
   1   4  16     1027.27      907.76     28.93 o 
   2   4  16      139.09      146.35     12.09 o 
   3   4  16      158.53      182.53     12.12 o 
   4   4  16      214.82      167.92     12.10 o 
   5   4  16        0.61        8.36      7.29 o 
   6   4  16      191.67      162.52     16.22 o 
   7   4  16        1.05       -1.52     11.09 o 
   8   4  16        0.43        8.75     12.16 o 
   9   4  16        8.62       18.30     19.31 o 
   1   5  16        0.12       10.04      7.00 o 
   2   5  16      332.16      327.57     18.83 o 
   3   5  16        0.53       20.32      8.84 o 
   4   5  16      441.86      435.65     23.14 o 
   5   5  16      148.88      198.71     20.54 o 
   6   5  16       56.58       61.72     18.33 o 
   7   5  16       21.15       19.63     14.05 o 
   8   5  16      158.23      144.61     23.27 o 
   9   5  16        0.49        2.00     16.21 o 
   0   6  16      538.60      472.85     33.14 o 
   1   6  16       30.40       68.53     10.19 o 
   2   6  16      117.17      188.08     16.12 o 
   3   6  16       39.40       67.18     11.57 o 
   4   6  16       36.54       41.54     12.54 o 
   5   6  16      138.43      168.17     22.49 o 
   6   6  16       73.22       67.02     16.28 o 
   7   6  16       17.67        7.07     13.27 o 
   8   6  16        0.80       24.71     15.95 o 
   9   6  16        0.58       52.91     26.59 o 
   1   7  16        2.48       20.99      9.62 o 
   2   7  16      273.27      233.78     20.66 o 
   3   7  16        2.08        2.60      7.61 o 
   4   7  16      119.87      139.51     17.78 o 
   5   7  16       77.42       92.20     16.09 o 
   6   7  16       52.72       73.29     18.59 o 
   7   7  16       36.49       61.96     21.72 o 
   8   7  16       18.44       14.72     16.68 o 
   0   8  16      379.33      274.86     29.82 o 
   1   8  16      175.92      189.56     20.49 o 
   2   8  16       68.36      100.51     16.09 o 
   3   8  16       70.74       95.09     15.46 o 
   4   8  16        2.22       15.18     10.03 o 
   5   8  16        0.97        6.32     11.86 o 
   6   8  16       21.39       -7.99     12.59 o 
   7   8  16       17.26       12.42     16.10 o 
   8   8  16        1.04       25.28     20.25 o 
   1   9  16       17.70       -0.60      9.36 o 
   2   9  16       13.22        8.51     10.99 o 
   3   9  16       50.48       38.05     16.13 o 
   4   9  16       23.46       44.11     18.14 o 
   5   9  16       43.22       53.57     28.14 o 
   6   9  16        1.58       19.27     16.91 o 
   7   9  16        6.98       11.60     18.85 o 
   0  10  16       11.15       75.83     40.57 o 
   1  10  16       37.69       25.61     13.67 o 
   2  10  16       13.99       19.30     13.30 o 
   3  10  16       32.57       41.27     17.96 o 
   4  10  16       35.45       18.05     17.03 o 
   5  10  16        4.43       23.73     19.03 o 
   6  10  16       26.68       23.96     20.25 o 
   1  11  16        0.01       24.03     15.31 o 
   2  11  16        0.04       22.22     15.37 o 
   3  11  16        0.42       17.63     16.25 o 
   4  11  16        0.71       23.50     20.99 o 
   5  11  16        5.61        3.11     16.36 o 
   0  12  16        8.53       76.86     36.28 o 
   1  12  16        0.37       15.97     17.83 o 
   2  12  16        5.56        3.83     17.58 o 
   3  12  16        4.91        6.82     17.21 o 
   1   0  17       10.81       13.49      9.20 o 
   2   0  17     2582.18     2251.30     75.17 o 
   3   0  17       11.95       16.50     11.46 o 
   4   0  17      689.83      661.76     40.97 o 
   5   0  17        2.41       14.97     11.54 o 
   6   0  17       26.69       47.49     15.49 o 
   7   0  17      137.16      114.68     35.14 o 
   8   0  17       26.91       37.77     22.62 o 
   9   0  17       22.31       41.97     25.74 o 
  10   0  17        2.70        2.69     16.98 o 
   0   1  17     1815.78     1990.04     69.06 o 
   1   1  17     1496.05     1678.36     41.70 o 
   2   1  17        1.87       10.67      6.37 o 
   3   1  17      155.71      127.40     10.41 o 
   4   1  17      318.87      296.84     15.78 o 
   5   1  17      191.32      193.34     20.13 o 
   6   1  17       60.55      104.32     13.12 o 
   7   1  17        2.01        5.97     11.33 o 
   8   1  17        3.57        4.27     13.39 o 
   9   1  17        7.37       15.26     14.77 o 
  10   1  17        9.86       19.39     21.96 o 
   1   2  17       52.18       46.53      6.66 o 
   2   2  17       22.75       23.20      8.10 o 
   3   2  17      529.99      621.35     24.56 o 
   4   2  17       89.31       95.96     10.40 o 
   5   2  17      436.43      413.08     20.91 o 
   6   2  17      118.77      130.97     15.26 o 
   7   2  17      259.57      244.74     23.07 o 
   8   2  17        0.26       -1.51     11.57 o 
   9   2  17        9.89       40.50     17.41 o 
  10   2  17        1.23       -0.01     16.67 o 
   0   3  17      107.10      126.86     13.87 o 
   1   3  17       89.61       88.93      9.09 o 
   2   3  17      199.43      243.24     13.96 o 
   3   3  17      740.74      753.58     30.39 o 
   4   3  17       33.67      105.17     10.70 o 
   5   3  17      304.75      350.78     21.87 o 
   6   3  17      114.35      117.86     14.34 o 
   7   3  17        2.83        2.68     10.40 o 
   8   3  17        4.86       -1.56     12.73 o 
   9   3  17        0.07        8.73     16.21 o 
   1   4  17       83.68       97.28      8.71 o 
   2   4  17      533.49      507.57     20.79 o 
   3   4  17        4.92       17.21      9.66 o 
   4   4  17        7.94       27.25      7.49 o 
   5   4  17      102.24      123.24     16.77 o 
   6   4  17       46.44       46.65     13.74 o 
   7   4  17      150.47      187.81     23.58 o 
   8   4  17        0.03       18.05     15.25 o 
   9   4  17       22.03       42.48     26.32 o 
   0   5  17      573.69      571.01     29.63 o 
   1   5  17      365.90      346.71     20.61 o 
   2   5  17       33.61      108.33     12.47 o 
   3   5  17      560.03      526.23     27.40 o 
   4   5  17       95.60       79.04     12.13 o 
   5   5  17       37.74       27.32     12.19 o 
   6   5  17        3.54       15.81     11.45 o 
   7   5  17        3.93       -2.93     11.69 o 
   8   5  17       12.70       15.90     16.66 o 
   9   5  17        0.70       28.10     26.18 o 
   1   6  17        0.85       11.51      8.95 o 
   2   6  17      418.20      419.90     23.30 o 
   3   6  17       30.04       32.15      9.90 o 
   4   6  17        1.07        0.72      8.57 o 
   5   6  17       50.04       18.93     13.96 o 
   6   6  17       42.58       25.60     13.46 o 
   7   6  17       34.16       52.96     19.78 o 
   8   6  17        0.11       -4.71     15.57 o 
   9   6  17        7.43        6.52     21.57 o 
   0   7  17      198.76      194.81     23.81 o 
   1   7  17      214.14      207.58     20.69 o 
   2   7  17        2.33       15.49     12.53 o 
   3   7  17       61.86      126.14     14.25 o 
   4   7  17       30.87       53.48     16.49 o 
   5   7  17       30.15       41.99     14.93 o 
   6   7  17        5.35        9.80     13.75 o 
   7   7  17       12.99       24.53     15.53 o 
   8   7  17        0.72       29.40     20.81 o 
   1   8  17       20.60       11.75     13.04 o 
   2   8  17       31.01       24.80     11.70 o 
   3   8  17      110.04      127.24     17.99 o 
   4   8  17        2.57       37.98     23.68 o 
   5   8  17       77.75       95.92     18.94 o 
   6   8  17        1.40       22.25     16.92 o 
   7   8  17       42.93       41.32     23.04 o 
   0   9  17        0.33        6.30     17.91 o 
   1   9  17      117.85      122.42     19.95 o 
   2   9  17       15.73        3.41     10.32 o 
   3   9  17       44.90       59.39     18.04 o 
   4   9  17        6.47       14.62     15.14 o 
   5   9  17       28.39       28.61     19.79 o 
   6   9  17        5.19       15.99     16.95 o 
   7   9  17        0.82       -7.95     18.87 o 
   1  10  17        1.22       14.54     12.98 o 
   2  10  17        4.42       -4.63     10.38 o 
   3  10  17        0.85        7.43     15.34 o 
   4  10  17        0.10        5.46     13.67 o 
   5  10  17        2.72       23.66     19.85 o 
   6  10  17        3.25        9.19     18.82 o 
   0  11  17       19.65        8.68     19.12 o 
   1  11  17       27.53       36.89     19.21 o 
   2  11  17        2.95       17.00     15.88 o 
   3  11  17       23.68       25.55     18.83 o 
   4  11  17        0.00       11.21     18.04 o 
   1  12  17        0.24        9.85     17.98 o 
   2  12  17        0.27       -5.42     16.40 o 
   3  12  17        4.17       19.58     22.89 o 
   0   0  18      835.17     1006.65     73.09 o 
   1   0  18      549.63      540.74     26.78 o 
   2   0  18      679.36      564.35     27.51 o 
   3   0  18       98.84       98.62     16.72 o 
   4   0  18       66.92       73.91     17.31 o 
   5   0  18       12.48       39.95     19.39 o 
   6   0  18      192.56      216.63     34.68 o 
   7   0  18       25.08       34.36     21.34 o 
   8   0  18       22.21       86.55     27.69 o 
   9   0  18        0.08      -16.84     22.95 o 
  10   0  18        8.91       19.02     33.34 o 
   1   1  18       63.42       76.03      9.83 o 
   2   1  18       23.16       52.71      9.15 o 
   3   1  18      285.61      205.81     13.29 o 
   4   1  18      286.34      355.19     21.34 o 
   5   1  18       88.57       79.33     11.20 o 
   6   1  18      104.75       96.54     14.75 o 
   7   1  18        0.19       -7.82      9.93 o 
   8   1  18        1.55       12.23     14.38 o 
   9   1  18        4.75       17.05     15.85 o 
   0   2  18       77.85       98.54     12.87 o 
   1   2  18      612.01      592.22     22.17 o 
   2   2  18      971.29      805.80     28.93 o 
   3   2  18      179.79      125.99     11.82 o 
   4   2  18      203.00      189.34     14.26 o 
   5   2  18       91.02       99.76     11.63 o 
   6   2  18        4.07       15.74     10.62 o 
   7   2  18       17.88       28.03     11.86 o 
   8   2  18        1.43        3.38     13.03 o 
   9   2  18        2.42       18.64     17.06 o 
   1   3  18       10.28        4.68      8.37 o 
   2   3  18        9.30        2.06      5.90 o 
   3   3  18        2.56       -3.35      5.55 o 
   4   3  18      334.03      392.94     19.65 o 
   5   3  18        2.24        0.34      7.19 o 
   6   3  18      151.61      151.05     16.20 o 
   7   3  18       19.87       13.38     11.99 o 
   8   3  18        2.12        6.40     13.88 o 
   9   3  18       14.79       37.32     21.00 o 
   0   4  18       80.45       95.70     12.78 o 
   1   4  18       41.04       66.83      9.63 o 
   2   4  18      774.12      768.71     28.40 o 
   3   4  18       27.43       41.23     10.35 o 
   4   4  18       48.71       85.89     12.25 o 
   5   4  18      130.97      122.41     16.74 o 
   6   4  18       77.84       67.45     16.60 o 
   7   4  18       25.32       14.65     13.93 o 
   8   4  18        3.02       30.80     15.89 o 
   9   4  18        0.01       -3.60     18.10 o 
   1   5  18      212.28      165.69     13.94 o 
   2   5  18        4.77       28.22      9.73 o 
   3   5  18      148.69      169.31     16.04 o 
   4   5  18       63.10       30.95     10.27 o 
   5   5  18       10.45       13.71     11.62 o 
   6   5  18       41.62       70.67     15.67 o 
   7   5  18       20.32        8.69     12.51 o 
   8   5  18        3.29       19.88     15.98 o 
   9   5  18        0.46       10.60     21.11 o 
   0   6  18       42.97       43.86     14.77 o 
   1   6  18      303.97      280.79     22.39 o 
   2   6  18      159.49      148.43     14.78 o 
   3   6  18       61.38       74.05     12.21 o 
   4   6  18        1.46       19.12     11.73 o 
   5   6  18       21.54       26.27     12.53 o 
   6   6  18       21.97       13.26     13.25 o 
   7   6  18        0.62        1.49     12.28 o 
   8   6  18        1.78       -3.07     14.62 o 
   1   7  18       32.69       59.12     13.38 o 
   2   7  18        0.79       -4.09      9.31 o 
   3   7  18       10.27       -4.82      8.35 o 
   4   7  18       25.28       11.95     11.42 o 
   5   7  18        0.51       12.94     11.65 o 
   6   7  18       35.28       43.46     16.27 o 
   7   7  18        7.35      -14.01     14.29 o 
   8   7  18        1.73        1.39     15.55 o 
   0   8  18       94.05      103.44     25.03 o 
   1   8  18      156.30      184.59     19.53 o 
   2   8  18      110.58      154.96     18.13 o 
   3   8  18       30.91       26.90     11.97 o 
   4   8  18       40.94       66.36     20.97 o 
   5   8  18        1.47        5.83     14.63 o 
   6   8  18        4.62       15.93     17.42 o 
   7   8  18        0.47       18.44     21.83 o 
   1   9  18       10.26       54.51     18.91 o 
   2   9  18       39.52       29.39     12.83 o 
   3   9  18       35.87       16.86     14.56 o 
   4   9  18       92.37       89.35     21.51 o 
   5   9  18       18.87       27.79     17.81 o 
   6   9  18       21.87       24.14     16.16 o 
   0  10  18       72.46       30.10     23.50 o 
   1  10  18        0.24       16.11     13.97 o 
   2  10  18       41.74       47.66     20.67 o 
   3  10  18        5.09       -1.56     13.41 o 
   4  10  18        0.06       16.38     16.90 o 
   5  10  18       10.85        6.29     15.59 o 
   1  11  18        2.47       21.38     15.43 o 
   2  11  18        3.03        3.78     14.92 o 
   3  11  18        3.92        6.49     17.63 o 
   4  11  18        0.90       31.37     21.54 o 
   0  12  18        2.85       16.07     23.63 o 
   1  12  18       30.87       16.96     18.60 o 
   2  12  18        1.70       16.59     21.92 o 
   1   0  19      235.96      244.92     18.14 o 
   2   0  19       84.46       61.53     11.44 o 
   3   0  19       29.60       33.58     14.03 o 
   4   0  19      578.65      553.51     41.62 o 
   5   0  19       78.46       42.06     14.57 o 
   6   0  19      281.29      146.10     36.65 o 
   7   0  19       21.15      -16.46     18.98 o 
   8   0  19       24.22       21.06     20.14 o 
   9   0  19        0.88        8.09     18.31 o 
   0   1  19       24.80       39.87      9.86 o 
   1   1  19        9.41       15.61      6.26 o 
   2   1  19      139.52      125.27     11.19 o 
   3   1  19       21.54       15.94      6.69 o 
   4   1  19      482.31      488.33     27.40 o 
   5   1  19       35.56       24.66     10.14 o 
   6   1  19       62.37       86.52     16.80 o 
   7   1  19        4.79       12.64     11.60 o 
   8   1  19        0.97        8.92     13.02 o 
   9   1  19        0.04       11.35     16.22 o 
   1   2  19       12.82       23.51      7.61 o 
   2   2  19        6.36       12.77      6.93 o 
   3   2  19       70.59      101.23     10.68 o 
   4   2  19      211.47      231.77     15.04 o 
   5   2  19        8.56        1.59      7.26 o 
   6   2  19      143.78      197.53     24.03 o 
   7   2  19       14.03       34.50     13.38 o 
   8   2  19        8.30        9.10     14.09 o 
   9   2  19        0.78       -5.98     16.12 o 
   0   3  19      151.05      201.01     17.18 o 
   1   3  19       41.56       67.49     12.79 o 
   2   3  19      431.39      405.72     19.95 o 
   3   3  19       79.03       67.84     11.16 o 
   4   3  19      670.14      697.89     30.24 o 
   5   3  19       30.97       19.28      9.03 o 
   6   3  19       11.90       23.25     11.45 o 
   7   3  19       27.33       43.39     16.61 o 
   8   3  19        2.36      -16.33     16.33 o 
   9   3  19        0.74        0.43     15.44 o 
   1   4  19       66.12       47.42      9.17 o 
   2   4  19       64.88       56.98      9.58 o 
   3   4  19      208.32      183.09     16.55 o 
   4   4  19      149.04      142.83     15.01 o 
   5   4  19       25.50       19.66      9.97 o 
   6   4  19      181.52      199.68     22.48 o 
   7   4  19        0.30       13.84     14.27 o 
   8   4  19       12.71       -9.98     18.32 o 
   9   4  19        4.16       33.18     47.28 o 
   0   5  19      395.50      413.86     31.36 o 
   1   5  19       12.86       20.50      8.47 o 
   2   5  19        5.66       21.68     10.66 o 
   3   5  19       19.09       10.49      8.44 o 
   4   5  19      474.95      486.22     28.27 o 
   5   5  19       10.30       13.42     11.01 o 
   6   5  19       46.98       39.10     14.93 o 
   7   5  19       11.96       37.49     16.79 o 
   8   5  19        2.73       31.10     18.46 o 
   1   6  19       35.87       77.26     13.83 o 
   2   6  19       10.30       18.85      8.89 o 
   3   6  19       62.35       65.91     12.63 o 
   4   6  19      142.91      160.90     20.43 o 
   5   6  19        4.07        7.55     11.28 o 
   6   6  19       76.60       49.97     16.51 o 
   7   6  19        0.20        6.06     15.26 o 
   8   6  19        9.59       -9.00     18.04 o 
   0   7  19      423.50      286.22     39.55 o 
   1   7  19        3.60       15.04     10.57 o 
   2   7  19      370.38      400.12     28.53 o 
   3   7  19        5.44       18.38     11.00 o 
   4   7  19       56.41       66.41     18.26 o 
   5   7  19        3.78        1.08     10.49 o 
   6   7  19       12.46       10.13     13.48 o 
   7   7  19        5.91       -3.23     17.06 o 
   1   8  19        6.00       -4.36     11.31 o 
   2   8  19       14.10       39.03     14.10 o 
   3   8  19       74.17       81.94     16.66 o 
   4   8  19       37.37       30.72     16.83 o 
   5   8  19       29.56       19.57     16.23 o 
   6   8  19       11.33       -0.31     14.76 o 
   7   8  19        3.23       19.89     21.79 o 
   0   9  19        0.38       47.19     39.51 o 
   1   9  19       29.06       17.46     13.47 o 
   2   9  19       20.84       29.81     14.32 o 
   3   9  19        0.44       18.33     15.31 o 
   4   9  19       57.63       49.58     19.91 o 
   5   9  19       12.46       10.41     14.37 o 
   6   9  19       20.47       26.98     19.54 o 
   1  10  19        0.00        7.28     12.93 o 
   2  10  19        3.15        1.52     14.68 o 
   3  10  19        4.80       10.38     15.98 o 
   4  10  19       10.66       11.63     17.25 o 
   5  10  19        1.02      -13.37     19.29 o 
   0  11  19        0.53        1.38     18.56 o 
   1  11  19        0.09        4.58     14.96 o 
   2  11  19        7.77       -9.17     15.49 o 
   3  11  19        0.36       48.04     21.92 o 
   0   0  20      325.67      341.39     32.80 o 
   1   0  20       13.53       34.90      9.87 o 
   2   0  20      805.79      827.08     51.50 o 
   3   0  20      224.90      170.50     23.24 o 
   4   0  20      124.22      162.46     22.72 o 
   5   0  20       88.57      123.13     21.72 o 
   6   0  20       67.84       88.34     20.96 o 
   7   0  20        3.94       26.10     19.99 o 
   8   0  20        0.05       10.22     20.11 o 
   9   0  20        0.20        6.69     21.35 o 
   1   1  20       25.50       31.59      7.83 o 
   2   1  20       14.57       17.86      7.43 o 
   3   1  20       57.91       43.22     10.70 o 
   4   1  20       97.65       87.54     16.07 o 
   5   1  20      247.27      289.35     22.33 o 
   6   1  20       47.89       43.58     13.87 o 
   7   1  20       10.57        1.41     12.52 o 
   8   1  20        0.87       -0.65     12.38 o 
   9   1  20        2.50       -2.93     16.60 o 
   0   2  20      122.02      142.64     15.43 o 
   1   2  20      245.07      264.74     18.15 o 
   2   2  20       49.29       44.74      9.25 o 
   3   2  20      443.63      396.48     21.35 o 
   4   2  20      203.21      159.66     16.21 o 
   5   2  20        6.02        3.84      8.70 o 
   6   2  20       38.73       40.89     13.81 o 
   7   2  20       22.75       33.82     13.90 o 
   8   2  20       14.24       18.45     17.65 o 
   9   2  20        3.93        4.99     18.86 o 
   1   3  20       89.74      128.28     11.75 o 
   2   3  20      159.44      146.44     12.92 o 
   3   3  20        1.64        5.18      6.16 o 
   4   3  20        0.16       12.80      7.77 o 
   5   3  20      268.34      289.22     21.22 o 
   6   3  20       35.58       30.43     14.94 o 
   7   3  20       16.90       29.06     18.40 o 
   8   3  20        6.77       15.11     21.41 o 
   9   3  20       12.11       25.55     23.83 o 
   0   4  20      213.98      269.17     29.06 o 
   1   4  20        6.28        8.02      7.05 o 
   2   4  20       95.28      113.98     10.86 o 
   3   4  20      422.75      396.25     23.95 o 
   4   4  20       21.45       26.74     11.05 o 
   5   4  20       66.66       78.63     17.72 o 
   6   4  20       13.46       23.92     15.72 o 
   7   4  20        0.00       10.29     13.86 o 
   8   4  20        0.03       40.89     20.07 o 
   1   5  20       11.48        8.52      9.86 o 
   2   5  20       13.09       28.60     12.28 o 
   3   5  20       25.27       30.82     11.05 o 
   4   5  20       43.19       54.63     12.14 o 
   5   5  20      132.63      116.29     18.49 o 
   6   5  20       10.58        9.96     14.99 o 
   7   5  20        4.03        2.93     12.03 o 
   8   5  20        0.38       -1.70     14.83 o 
   0   6  20      145.62      125.67     25.81 o 
   1   6  20       23.41       42.95     11.80 o 
   2   6  20       44.79       89.03     16.13 o 
   3   6  20      129.16      131.07     15.64 o 
   4   6  20       18.89       40.18     13.82 o 
   5   6  20        2.99        4.61     11.06 o 
   6   6  20       14.54       12.62     13.18 o 
   7   6  20        0.01       42.94     29.04 o 
   8   6  20        0.33       12.00     21.38 o 
   1   7  20        8.11        0.30      9.93 o 
   2   7  20        3.13        3.22      9.60 o 
   3   7  20       28.10       64.82     15.39 o 
   4   7  20       22.28       39.72     16.38 o 
   5   7  20       25.99       45.10     16.02 o 
   6   7  20       23.88       13.35     14.38 o 
   7   7  20       10.14       22.01     22.99 o 
   0   8  20        1.41        6.93     17.62 o 
   1   8  20       76.65       70.43     17.11 o 
   2   8  20       25.53       27.81     14.94 o 
   3   8  20       56.40       60.29     18.23 o 
   4   8  20       51.82       52.10     18.87 o 
   5   8  20        0.85        7.10     14.68 o 
   6   8  20        3.36       12.46     16.99 o 
   1   9  20        0.11       -0.73     11.42 o 
   2   9  20       17.87       -8.02     14.14 o 
   3   9  20        0.80       40.65     17.65 o 
   4   9  20        1.93        1.80     21.80 o 
   5   9  20       18.34       64.17     20.46 o 
   0  10  20        1.20      -19.30     25.35 o 
   1  10  20        0.13       -2.41     11.98 o 
   2  10  20        9.43       33.37     20.84 o 
   3  10  20       19.29       38.21     20.63 o 
   4  10  20        7.25       -7.10     19.85 o 
   1  11  20        0.30       17.96     17.49 o 
   2  11  20        0.89       22.76     18.28 o 
   3  11  20        1.43       35.23     24.73 o 
   1   0  21       32.11       69.76     12.01 o 
   2   0  21      175.99      209.91     24.47 o 
   3   0  21       59.17       80.48     19.02 o 
   4   0  21       60.11      102.67     22.77 o 
   5   0  21       90.32      114.11     23.18 o 
   6   0  21       10.82       -4.03     12.75 o 
   7   0  21       26.09       14.02     20.70 o 
   8   0  21        5.53       32.76     24.19 o 
   9   0  21        9.21        7.27     27.42 o 
   0   1  21       11.02        2.89     11.32 o 
   1   1  21      244.61      234.62     16.49 o 
   2   1  21        0.87       -0.93      6.54 o 
   3   1  21      612.23      599.79     30.02 o 
   4   1  21        0.77        8.54     10.66 o 
   5   1  21        0.26        2.87      8.44 o 
   6   1  21        0.77        7.28     10.37 o 
   7   1  21        3.84       24.58     15.04 o 
   8   1  21        4.28       31.29     17.50 o 
   9   1  21        8.47       12.64     21.20 o 
   1   2  21       59.14       65.55      9.55 o 
   2   2  21       17.34       15.15      7.24 o 
   3   2  21       15.86       18.76     10.11 o 
   4   2  21       47.31       66.43     13.00 o 
   5   2  21      160.20      110.56     14.37 o 
   6   2  21        9.83       19.63     11.76 o 
   7   2  21       64.84       45.50     18.14 o 
   8   2  21        6.61       16.86     17.74 o 
   0   3  21       34.09       74.65     15.53 o 
   1   3  21       15.62       23.37      7.85 o 
   2   3  21        3.54        6.24      6.26 o 
   3   3  21      179.16      152.58     13.73 o 
   4   3  21        1.53       15.15      7.89 o 
   5   3  21       55.13       55.70     12.36 o 
   6   3  21        4.65        5.11     12.77 o 
   7   3  21        5.05       -3.33     12.67 o 
   8   3  21        0.04       12.80     17.34 o 
   1   4  21       82.85      101.09     11.01 o 
   2   4  21       24.57       45.11     10.69 o 
   3   4  21        7.89        0.88      7.65 o 
   4   4  21       17.11       27.12      9.08 o 
   5   4  21       79.05       78.43     18.34 o 
   6   4  21        0.44       -3.69     11.79 o 
   7   4  21       27.63        1.50     13.36 o 
   8   4  21        1.34       19.91     19.33 o 
   0   5  21        0.01       -2.82     15.90 o 
   1   5  21      277.83      257.15     19.70 o 
   2   5  21       17.46       69.45     15.24 o 
   3   5  21      121.47      143.70     16.07 o 
   4   5  21        1.39       -8.08      9.55 o 
   5   5  21       10.54       12.46     11.65 o 
   6   5  21        5.20       10.78     13.45 o 
   7   5  21        2.22       -0.08     12.73 o 
   8   5  21        0.18       20.18     21.86 o 
   1   6  21        6.63       -8.93     11.28 o 
   2   6  21       36.15       36.13     12.66 o 
   3   6  21       28.93       12.29      9.37 o 
   4   6  21        0.69       14.10     13.45 o 
   5   6  21       96.96      100.86     20.64 o 
   6   6  21        0.04      -11.88     15.59 o 
   7   6  21        7.76       16.72     17.18 o 
   0   7  21        0.11       -1.82     14.58 o 
   1   7  21       47.18       43.50     15.14 o 
   2   7  21        0.76       20.11     11.38 o 
   3   7  21       92.18      107.17     18.12 o 
   4   7  21        1.46       17.44     15.73 o 
   5   7  21       17.39       34.14     19.27 o 
   6   7  21        0.97        0.38     16.23 o 
   7   7  21        0.70       -0.60     18.18 o 
   1   8  21        0.14       38.66     17.69 o 
   2   8  21        3.93        1.91     12.22 o 
   3   8  21       29.27       28.98     15.78 o 
   4   8  21        0.18       -2.63     12.49 o 
   5   8  21       43.40       64.01     22.23 o 
   6   8  21        3.42      -15.60     22.56 o 
   0   9  21       22.97       62.30     25.54 o 
   1   9  21       28.98       30.76     15.56 o 
   2   9  21        9.30        3.32     14.79 o 
   3   9  21       37.43       14.39     16.85 o 
   4   9  21        0.03       54.91     22.49 o 
   5   9  21        0.09       -1.04     16.12 o 
   1  10  21        5.48        3.55     12.26 o 
   2  10  21        5.92       11.37     15.94 o 
   3  10  21        2.26       32.61     19.88 o 
   4  10  21        5.27       56.29     22.26 o 
   0  11  21       11.78      -19.23     28.68 o 
   1  11  21        1.96        4.87     15.89 o 
   0   0  22      428.76      465.24     44.36 o 
   1   0  22       68.41      110.33     17.29 o 
   2   0  22      292.35      275.84     29.48 o 
   3   0  22      182.54      228.52     28.72 o 
   4   0  22        0.22       -1.03     12.02 o 
   5   0  22       19.78       30.88     16.27 o 
   6   0  22       13.24        7.18     14.58 o 
   7   0  22        2.83        7.24     18.84 o 
   8   0  22        3.88       -6.63     21.98 o 
   1   1  22       35.08       62.57     10.51 o 
   2   1  22       98.61       76.55     12.83 o 
   3   1  22        3.97        0.29      9.59 o 
   4   1  22       20.32       30.24     10.68 o 
   5   1  22      143.90      145.64     17.20 o 
   6   1  22       30.95       24.78     13.04 o 
   7   1  22        0.25       -3.40     12.17 o 
   8   1  22       21.28       12.78     17.96 o 
   0   2  22      167.20      163.78     18.35 o 
   1   2  22       25.28       10.30      9.99 o 
   2   2  22      237.52      255.25     17.13 o 
   3   2  22      205.97      207.58     17.89 o 
   4   2  22       24.30       37.05     11.57 o 
   5   2  22        2.89       25.37     11.31 o 
   6   2  22        0.03       15.54     12.47 o 
   7   2  22        7.91       -3.25     13.91 o 
   8   2  22        0.40       24.85     18.97 o 
   1   3  22       14.72       33.47      8.69 o 
   2   3  22        2.60       -7.03      7.03 o 
   3   3  22        0.29       -4.10      7.56 o 
   4   3  22       88.29       70.61     12.38 o 
   5   3  22       25.72       34.42     15.70 o 
   6   3  22       51.24       75.84     19.52 o 
   7   3  22        0.60       -0.64     12.98 o 
   8   3  22        3.57       35.31     21.57 o 
   0   4  22       37.62       46.04     14.13 o 
   1   4  22        4.00       -2.21      7.08 o 
   2   4  22      123.15      120.39     15.16 o 
   3   4  22      121.11      106.22     14.53 o 
   4   4  22       20.65       23.53     10.08 o 
   5   4  22        3.36        6.35     11.77 o 
   6   4  22        0.52       -6.36     13.66 o 
   7   4  22        0.57       12.70     14.78 o 
   8   4  22        0.01        7.26     17.01 o 
   1   5  22        0.40        2.71      9.10 o 
   2   5  22       44.47       36.04     10.19 o 
   3   5  22       15.52       19.98     10.27 o 
   4   5  22       20.70       20.87     12.21 o 
   5   5  22       30.16       21.65     14.84 o 
   6   5  22       18.12       20.89     15.21 o 
   7   5  22        1.92       15.67     16.71 o 
   0   6  22      164.18      199.13     32.33 o 
   1   6  22      172.57      211.42     24.12 o 
   2   6  22      103.02       85.65     21.65 o 
   3   6  22       79.96       89.00     16.16 o 
   4   6  22        0.31       -2.09      9.40 o 
   5   6  22        1.24       14.10     12.41 o 
   6   6  22        2.26       16.48     16.05 o 
   7   6  22        1.54       10.93     17.85 o 
   1   7  22        3.06       -2.92     11.16 o 
   2   7  22       95.18       68.53     17.86 o 
   3   7  22        1.91       11.38     12.51 o 
   4   7  22      108.76       85.53     28.69 o 
   5   7  22       13.27       28.48     17.56 o 
   6   7  22        3.76        1.62     18.83 o 
   0   8  22       97.70       58.24     26.23 o 
   1   8  22        4.90        7.57     12.75 o 
   2   8  22       49.41       58.19     26.48 o 
   3   8  22       12.19       43.67     20.58 o 
   4   8  22        0.87        0.26     12.91 o 
   5   8  22       16.02       -6.63     15.82 o 
   1   9  22        7.83       20.05     16.00 o 
   2   9  22        0.06       26.30     17.85 o 
   3   9  22        1.52       23.65     17.72 o 
   4   9  22        0.98       11.40     16.18 o 
   0  10  22        2.36       46.69     26.28 o 
   1  10  22        2.80      -10.66     16.97 o 
   2  10  22        7.65       29.43     20.62 o 
   3  10  22        8.20       25.66     22.60 o 
   1   0  23      100.06      128.66     20.81 o 
   2   0  23        0.08       25.84     14.25 o 
   3   0  23       31.89       26.32     15.51 o 
   4   0  23      309.67      311.65     35.50 o 
   5   0  23       11.81      -18.13     18.13 o 
   6   0  23       41.39       42.79     23.65 o 
   7   0  23        6.32       41.09     26.71 o 
   8   0  23        1.86       16.19     29.82 o 
   0   1  23      150.60      162.55     20.56 o 
   1   1  23      231.12      227.92     17.35 o 
   2   1  23      235.31      201.64     18.67 o 
   3   1  23       17.57       18.95     10.60 o 
   4   1  23       88.25      111.24     16.14 o 
   5   1  23       62.11       57.05     15.77 o 
   6   1  23        0.35        5.68     10.78 o 
   7   1  23        4.68       44.06     17.95 o 
   8   1  23        3.18       53.33     26.68 o 
   1   2  23       88.34       80.53     12.43 o 
   2   2  23       38.35       56.61     10.35 o 
   3   2  23       93.24      171.51     17.28 o 
   4   2  23        9.68        0.21      8.43 o 
   5   2  23        0.10       13.98     10.47 o 
   6   2  23       10.53        0.18     10.90 o 
   7   2  23        1.41        6.53     15.38 o 
   8   2  23       14.38       -2.36     15.03 o 
   0   3  23       10.21       28.14     17.15 o 
   1   3  23      101.77       86.24     11.47 o 
   2   3  23       85.81       78.95     15.45 o 
   3   3  23        0.78       22.65      9.25 o 
   4   3  23      119.19      108.64     16.74 o 
   5   3  23       10.49       15.24     13.63 o 
   6   3  23        9.99       26.32     20.19 o 
   7   3  23        0.06       15.67     18.72 o 
   8   3  23        2.35       27.16     20.33 o 
   1   4  23        2.24       -2.57      7.93 o 
   2   4  23       31.75       16.88      9.02 o 
   3   4  23        2.92       35.54     12.78 o 
   4   4  23        9.00        7.23     10.28 o 
   5   4  23        0.13      -13.62     13.62 o 
   6   4  23       14.33       11.24     14.15 o 
   7   4  23        4.46        7.62     14.42 o 
   0   5  23      109.57      101.28     26.28 o 
   1   5  23       75.30      102.83     17.09 o 
   2   5  23       74.59       88.12     17.07 o 
   3   5  23       32.36       44.92     11.92 o 
   4   5  23       20.61       25.32     12.70 o 
   5   5  23       18.22       31.35     21.43 o 
   6   5  23        0.77        6.62     15.69 o 
   7   5  23        0.06       16.57     16.35 o 
   1   6  23       24.82        2.35     10.74 o 
   2   6  23        7.17       30.49     17.15 o 
   3   6  23       31.89       63.77     15.15 o 
   4   6  23       13.30       44.36     15.15 o 
   5   6  23        0.35        1.35     14.04 o 
   6   6  23       21.56       38.62     21.07 o 
   0   7  23       64.57       73.67     28.50 o 
   1   7  23       80.45       70.57     23.08 o 
   2   7  23       68.59       78.73     25.08 o 
   3   7  23       15.53        9.79     14.40 o 
   4   7  23       34.04        9.76     13.51 o 
   5   7  23        4.53        1.16     14.75 o 
   6   7  23        1.06       30.64     23.96 o 
   1   8  23       20.09       47.06     19.94 o 
   2   8  23        7.06        8.24     14.66 o 
   3   8  23       27.21       25.94     17.49 o 
   4   8  23        9.56       10.01     17.04 o 
   5   8  23        0.89       44.29     23.84 o 
   0   9  23        0.44      -17.33     26.10 o 
   1   9  23        8.91       19.35     16.43 o 
   2   9  23        6.04       31.31     18.97 o 
   3   9  23        0.00       -4.04     16.90 o 
   4   9  23       17.41       41.22     30.39 o 
   1  10  23        0.04       15.42     18.32 o 
   2  10  23        0.02       18.79     19.23 o 
   0   0  24        0.28       25.64     44.38 o 
   1   0  24      155.27      160.05     23.00 o 
   2   0  24       42.12       25.25     15.71 o 
   3   0  24        1.01       13.56     15.04 o 
   4   0  24       97.22      136.27     25.89 o 
   5   0  24       37.10       69.20     21.57 o 
   6   0  24       20.41       12.98     19.90 o 
   7   0  24       22.21        6.61     18.14 o 
   8   0  24        0.04       46.92     60.64 o 
   1   1  24       19.75       24.10      9.31 o 
   2   1  24        6.95       23.75     10.66 o 
   3   1  24       30.60       32.52     10.84 o 
   4   1  24       29.74       39.46     12.44 o 
   5   1  24       17.13       29.83     12.98 o 
   6   1  24       15.81        2.58     11.41 o 
   7   1  24       26.75       46.96     23.59 o 
   0   2  24        5.78       -0.74      9.43 o 
   1   2  24       42.24       67.40     10.79 o 
   2   2  24       14.38        4.74      8.44 o 
   3   2  24       18.55        2.83      8.54 o 
   4   2  24       23.77       37.66     11.47 o 
   5   2  24       65.05       55.52     16.92 o 
   6   2  24        2.53       10.75     14.79 o 
   7   2  24       10.77       19.65     18.86 o 
   1   3  24        9.60        9.21      8.26 o 
   2   3  24       11.26       16.00      8.44 o 
   3   3  24        2.26       30.12     15.51 o 
   4   3  24       26.74       41.51     13.76 o 
   5   3  24        0.12       52.67     21.40 o 
   6   3  24        0.49       15.72     14.86 o 
   7   3  24       36.39       30.50     22.37 o 
   0   4  24        3.12       -3.18     13.50 o 
   1   4  24        2.24       10.60      9.30 o 
   2   4  24       45.09       20.24     10.66 o 
   3   4  24       30.90       27.92     10.54 o 
   4   4  24       32.71       77.17     21.06 o 
   5   4  24       42.60       44.25     17.21 o 
   6   4  24        0.05        5.41     13.86 o 
   7   4  24        5.23       -8.08     16.97 o 
   1   5  24       27.13        9.79     11.55 o 
   2   5  24        0.16       -3.83     10.48 o 
   3   5  24       15.18       12.76     10.72 o 
   4   5  24       43.88       31.21     15.77 o 
   5   5  24        6.23       47.90     21.29 o 
   6   5  24        1.49       10.94     16.96 o 
   0   6  24        5.92       15.44     17.52 o 
   1   6  24       48.94       41.00     15.76 o 
   2   6  24       33.33       59.09     17.45 o 
   3   6  24       26.66        9.23     11.66 o 
   4   6  24       29.96       67.48     26.41 o 
   5   6  24        4.87      -11.56     17.29 o 
   6   6  24        0.14        3.54     16.25 o 
   1   7  24        0.79       -4.57     12.36 o 
   2   7  24        0.29       16.38     14.76 o 
   3   7  24        2.91       22.28     14.69 o 
   4   7  24        3.60       -3.15     16.58 o 
   5   7  24        7.14       13.42     19.69 o 
   0   8  24        0.81       29.13     23.75 o 
   1   8  24       20.61       25.29     15.47 o 
   2   8  24        4.30       28.01     20.01 o 
   3   8  24        7.70       34.67     19.32 o 
   4   8  24        3.55       -5.56     18.58 o 
   1   9  24        0.09       13.18     17.45 o 
   2   9  24        2.63       11.07     16.83 o 
   3   9  24        1.88       24.20     17.66 o 
   1   0  25       16.48       12.00     15.02 o 
   2   0  25       85.74      103.27     21.22 o 
   3   0  25      127.49       92.54     29.69 o 
   4   0  25        2.84       18.69     17.11 o 
   5   0  25       32.66       33.34     18.31 o 
   6   0  25        4.03        0.56     17.08 o 
   7   0  25        0.57       -3.84     24.11 o 
   0   1  25      163.37      213.40     33.01 o 
   1   1  25      159.36      167.87     18.03 o 
   2   1  25        0.98       -1.23      8.26 o 
   3   1  25       49.85       38.55     12.61 o 
   4   1  25        3.26       11.46     11.18 o 
   5   1  25        0.72       18.99     12.31 o 
   6   1  25       18.77        9.42     15.99 o 
   7   1  25        3.86        8.36     17.76 o 
   1   2  25       17.75       17.15      9.51 o 
   2   2  25       26.01       38.75     11.68 o 
   3   2  25      118.51       90.93     17.97 o 
   4   2  25        0.18        8.23     10.18 o 
   5   2  25       17.72       32.38     16.26 o 
   6   2  25        2.87        0.09     13.99 o 
   7   2  25        0.08        0.29     15.09 o 
   0   3  25        4.45       13.52     13.21 o 
   1   3  25      121.19      112.54     13.93 o 
   2   3  25        0.71        4.38      9.21 o 
   3   3  25        1.69       -1.52     11.33 o 
   4   3  25        4.37        3.89     10.48 o 
   5   3  25        0.29       20.35     15.45 o 
   6   3  25        4.23       56.36     20.12 o 
   7   3  25        9.55       31.94     24.07 o 
   1   4  25       23.08       18.75     10.96 o 
   2   4  25       16.49       58.73     17.11 o 
   3   4  25       68.87       49.12     14.92 o 
   4   4  25        0.36       16.64     13.81 o 
   5   4  25        1.04       24.91     16.26 o 
   6   4  25        0.54       -4.12     15.22 o 
   0   5  25        0.35        5.64     16.08 o 
   1   5  25      144.51      156.32     22.77 o 
   2   5  25        0.58        5.28     12.24 o 
   3   5  25        9.78       11.50     13.64 o 
   4   5  25        0.94        2.61     13.83 o 
   5   5  25        0.74       22.00     18.33 o 
   6   5  25        0.93       32.89     22.26 o 
   1   6  25       44.85       67.88     18.27 o 
   2   6  25       35.95       59.76     18.32 o 
   3   6  25       83.79       62.48     23.31 o 
   4   6  25        0.61       14.62     16.55 o 
   5   6  25        5.52        8.48     17.47 o 
   0   7  25       70.93      100.72     30.42 o 
   1   7  25       44.15       44.56     17.25 o 
   2   7  25        7.15        5.56     12.52 o 
   3   7  25       11.71       25.87     18.40 o 
   4   7  25        4.70        3.58     17.15 o 
   5   7  25        0.79       26.41     25.22 o 
   1   8  25        0.86       17.95     15.96 o 
   2   8  25        9.43       23.60     17.80 o 
   3   8  25        0.90       11.22     21.87 o 
   0   9  25        0.18        5.15     31.11 o 
   1   9  25        6.73       54.61     22.15 o 
   0   0  26      203.69      228.80     48.79 o 
   1   0  26        4.43       -6.43     14.06 o 
   2   0  26       71.10       77.22     20.24 o 
   3   0  26       24.91        6.60     14.78 o 
   4   0  26        0.34       13.16     15.70 o 
   5   0  26       10.78       17.93     19.42 o 
   6   0  26        1.46       27.86     23.29 o 
   7   0  26        3.98        5.61     27.61 o 
   1   1  26        0.30       -1.43      9.32 o 
   2   1  26       98.90       93.60     15.66 o 
   3   1  26       27.78       21.48     12.11 o 
   4   1  26       22.84       51.94     15.17 o 
   5   1  26        2.52       24.74     15.88 o 
   6   1  26        2.60       12.24     15.39 o 
   7   1  26       11.57      -13.55     25.37 o 
   0   2  26      170.25      140.44     24.20 o 
   1   2  26        0.91       19.22     11.30 o 
   2   2  26       19.42       15.24     10.35 o 
   3   2  26       10.38       11.18     10.59 o 
   4   2  26        0.38       15.55     12.50 o 
   5   2  26       10.46       23.51     14.40 o 
   6   2  26       17.61       39.24     22.87 o 
   1   3  26        4.11        7.75     10.14 o 
   2   3  26       46.31       89.76     18.47 o 
   3   3  26        9.27        8.16     11.01 o 
   4   3  26        1.36        4.12     10.66 o 
   5   3  26        0.95       -2.43     13.29 o 
   6   3  26        2.54        0.37     12.48 o 
   0   4  26      201.63      223.41     38.12 o 
   1   4  26       17.60       19.52     13.71 o 
   2   4  26        5.49       29.93     13.99 o 
   3   4  26        4.85       19.29     15.04 o 
   4   4  26        3.04       37.67     17.51 o 
   5   4  26        0.98        7.84     14.92 o 
   6   4  26       11.54       15.27     20.65 o 
   1   5  26       17.76       24.52     13.50 o 
   2   5  26       78.16       80.51     22.20 o 
   3   5  26        4.64       19.54     16.14 o 
   4   5  26        7.49       20.71     18.49 o 
   5   5  26        7.50      -17.69     18.94 o 
   0   6  26       95.00       63.95     31.13 o 
   1   6  26        0.32        0.17     11.45 o 
   2   6  26       19.80       31.85     19.17 o 
   3   6  26       11.38        6.69     16.38 o 
   4   6  26        1.87        6.49     17.81 o 
   5   6  26        7.78       25.67     21.36 o 
   1   7  26        8.52       15.75     15.23 o 
   2   7  26       24.33       46.90     23.00 o 
   3   7  26        3.70       17.15     19.35 o 
   4   7  26        7.35        0.09     15.73 o 
   0   8  26       15.52       11.42     21.59 o 
   1   8  26        0.94        5.07     13.87 o 
   2   8  26       11.43       11.52     16.01 o 
   1   0  27       32.14        4.30     14.52 o 
   2   0  27       15.78       12.29     15.56 o 
   3   0  27        5.41       -7.08     17.01 o 
   4   0  27        2.98      -18.16     18.16 o 
   5   0  27        1.77       21.11     20.63 o 
   6   0  27       23.65       27.81     32.43 o 
   0   1  27       85.05       55.58     22.76 o 
   1   1  27        9.47       13.62     10.97 o 
   2   1  27       20.63       50.81     15.63 o 
   3   1  27        0.04       12.66     12.25 o 
   4   1  27       15.56        7.56     10.16 o 
   5   1  27        7.46       24.62     18.43 o 
   6   1  27        8.27       13.01     18.70 o 
   1   2  27        1.29       -0.77      8.86 o 
   2   2  27        7.66       14.03     11.08 o 
   3   2  27        1.58       -0.72     10.01 o 
   4   2  27        2.65       28.94     22.53 o 
   5   2  27        4.03       28.11     17.07 o 
   6   2  27        5.56        4.68     16.53 o 
   0   3  27       67.87       53.91     25.49 o 
   1   3  27        0.33        6.77     11.90 o 
   2   3  27       12.19        2.76     11.46 o 
   3   3  27        0.01       -6.71     13.18 o 
   4   3  27        1.36       -8.26     12.88 o 
   5   3  27       12.18       11.49     16.42 o 
   6   3  27        7.28      -20.65     20.65 o 
   1   4  27        2.06        5.39     12.95 o 
   2   4  27        3.30        1.21     13.09 o 
   3   4  27        1.86        8.27     14.86 o 
   4   4  27        1.96       -1.02     15.08 o 
   5   4  27        6.06       32.34     22.45 o 
   0   5  27      108.61      134.22     33.73 o 
   1   5  27        2.49        1.97     14.16 o 
   2   5  27       21.89       16.20     16.22 o 
   3   5  27        0.22      -12.43     19.86 o 
   4   5  27        0.46      -13.12     18.50 o 
   5   5  27        0.96        1.39     17.31 o 
   1   6  27        2.07       15.07     14.02 o 
   2   6  27        0.73       14.91     16.78 o 
   3   6  27        8.95       16.63     22.17 o 
   4   6  27        1.41       10.50     19.64 o 
   0   7  27       14.45       13.59     19.68 o 
   1   7  27        4.38       21.24     16.52 o 
   2   7  27        2.13        7.28     18.49 o 
   3   7  27        3.76       -2.80     17.27 o 
   0   0  28       21.37       75.43     51.49 o 
   1   0  28       73.14       64.81     23.14 o 
   2   0  28        0.59        3.23     18.33 o 
   3   0  28       30.47       85.42     25.20 o 
   4   0  28        2.17       -4.02     16.59 o 
   5   0  28        1.49       49.82     34.57 o 
   1   1  28        5.48       -8.17     12.14 o 
   2   1  28        9.72      -12.72     12.72 o 
   3   1  28        4.23       13.00     12.98 o 
   4   1  28        0.06       -0.09     12.36 o 
   5   1  28        1.74       26.97     19.26 o 
   0   2  28       30.81       19.94     17.72 o 
   1   2  28       50.83       16.54     12.18 o 
   2   2  28        1.96        6.99     12.47 o 
   3   2  28        3.82       35.20     15.88 o 
   4   2  28        3.55       55.66     24.34 o 
   5   2  28        0.94       17.46     16.55 o 
   1   3  28       15.76       34.16     17.91 o 
   2   3  28       51.21        4.29     11.40 o 
   3   3  28        4.87        0.09     12.53 o 
   4   3  28        0.01       -4.45     15.47 o 
   5   3  28        0.30      -17.58     17.58 o 
   0   4  28       14.37       30.70     25.08 o 
   1   4  28       74.19       81.65     22.30 o 
   2   4  28        3.87       -1.94     12.73 o 
   3   4  28        0.33       10.00     14.63 o 
   4   4  28        0.01       10.97     16.33 o 
   1   5  28        7.91       53.06     21.99 o 
   2   5  28        8.56       16.76     15.90 o 
   3   5  28        3.64        9.70     17.61 o 
   4   5  28        1.01        2.71     17.66 o 
   0   6  28        2.75       53.02     34.18 o 
   1   6  28       45.53       52.53     20.52 o 
   2   6  28        1.58       -3.84     17.01 o 
   3   6  28        0.19      -13.31     20.28 o 
   1   7  28        0.63       27.65     22.35 o 
   1   0  29       10.15      -11.67     16.96 o 
   2   0  29        0.06       30.11     20.60 o 
   3   0  29        4.20       35.83     31.36 o 
   4   0  29        2.10       13.27     22.25 o 
   5   0  29        0.02       30.67     31.70 o 
   0   1  29        2.93      -19.68     19.84 o 
   1   1  29       40.96       81.42     19.45 o 
   2   1  29       10.93       26.35     14.79 o 
   3   1  29        0.35        0.97     13.10 o 
   4   1  29        1.55        9.38     16.16 o 
   5   1  29       16.52       23.27     24.63 o 
   1   2  29       11.57       18.16     15.41 o 
   2   2  29        0.85       -1.22     11.26 o 
   3   2  29        7.17       -0.64     12.71 o 
   4   2  29        0.99       15.23     16.62 o 
   0   3  29        0.18       25.83     26.30 o 
   1   3  29       17.44       28.98     17.43 o 
   2   3  29        1.70        6.53     14.57 o 
   3   3  29        3.95       10.47     15.97 o 
   4   3  29        1.30       10.77     17.87 o 
   1   4  29       12.22       48.88     21.08 o 
   2   4  29        0.01        2.88     14.82 o 
   3   4  29       14.85       -1.78     17.33 o 
   4   4  29        0.40       17.03     23.60 o 
   0   5  29       10.21       21.39     27.22 o 
   1   5  29       15.24       10.60     16.38 o 
   2   5  29        5.04       21.08     17.33 o 
   3   5  29       12.71        3.37     16.95 o 
   1   6  29        1.43        5.49     16.14 o 
   0   0  30       17.60       -6.09     26.17 o 
   1   0  30        0.09       16.77     19.76 o 
   2   0  30       10.93       10.09     19.28 o 
   3   0  30        1.01      -22.06     26.63 o 
   4   0  30       16.17       -5.41     29.62 o 
   1   1  30        2.36        8.07     14.08 o 
   2   1  30        0.83       17.16     15.84 o 
   3   1  30        0.00       23.39     17.07 o 
   4   1  30       19.30       62.20     27.24 o 
   0   2  30        9.31        1.40     20.22 o 
   1   2  30        4.75       23.58     18.48 o 
   2   2  30        9.64       -0.95     14.75 o 
   3   2  30        4.90       -4.01     14.88 o 
   1   3  30        4.87       15.39     13.87 o 
   2   3  30        8.46       31.12     19.76 o 
   3   3  30        0.07       19.04     20.59 o 
   0   4  30        6.56       17.14     33.06 o 
   1   4  30        6.11       -4.29     16.13 o 
   2   4  30       10.68       11.54     17.93 o 
   1   5  30        4.05       22.66     19.16 o 
   1   0  31        7.04       31.84     22.79 o 
   2   0  31        0.01        0.33     21.08 o 
   3   0  31        2.18       -3.53     20.11 o 
   0   1  31        6.46        1.10     20.54 o 
   1   1  31        0.15       22.39     23.64 o 
   2   1  31        0.53        4.43     14.50 o 
   3   1  31       10.51       35.28     21.77 o 
   1   2  31        2.25       11.14     16.68 o 
   2   2  31        0.01       43.23     27.56 o 
   0   3  31       20.50       -4.83     23.57 o 
   1   3  31        0.02       11.05     19.51 o 
   0   0  32        8.26       -1.79     30.62 o 
                                                 
